# Supplementary material for: Peptide barcoding for one-pot evaluation of sequence–function relationships of nanobodies
Source: Sci Rep. 2021 Nov 2;11:21516. doi: 10.1038/s41598-021-01019-6 (PMC8563947; doi:10.1038/s41598-021-01019-6)
Supplement: Supplementary file 1 — Supplementary Tables. [file 41598_2021_1019_MOESM1_ESM.xlsx]

## Sheet: Supplementary Table 1
Supplementary Table 1 Transitions used in Fig. 2a
Peptide	Precursor	Precursor charge	Collision energy	Fragment ion	Product m/z	Product charge
FNFQNTNTR	571.2729++	2	22.3	y7	880.427	1
FNFQNTNTR	571.2729++	2	22.3	y6	733.359	1
FNFQNTNTR	571.2729++	2	22.3	y5	605.3	1
FNFQNTNTR	571.2729++	2	22.3	y7	440.717	2
ESELLGGTFK	1080.5572+	1	42.7	y9	951.515	1
ESELLGGTFK	1080.5572+	1	42.7	y7	735.44	1
ESELLGGTFK	1080.5572+	1	42.7	y6	622.356	1
ESELLGGTFK	1080.5572+	1	42.7	y5	509.272	1
FYNQIAQR	520.2696++	2	20.3	y6	729.4	1
FYNQIAQR	520.2696++	2	20.3	y5	615.357	1
FYNQIAQR	520.2696++	2	20.3	y4	487.299	1
FYNQIAQR	520.2696++	2	20.3	b5	666.325	1
FTWNVFPSTR	627.8169++	2	24.6	y5	607.32	1
FTWNVFPSTR	627.8169++	2	24.6	y4	460.251	1
FTWNVFPSTR	627.8169++	2	24.6	b5	648.314	1
FTWNVFPSTR	627.8169++	2	24.6	b6	795.382	1
EVFEAATR	461.7351++	2	18	y6	694.352	1
EVFEAATR	461.7351++	2	18	y5	547.283	1
EVFEAATR	461.7351++	2	18	y4	418.241	1
EVFEAATR	461.7351++	2	18	b5	576.266	1
TVYVSVAAPR	531.8007++	2	20.8	y8	862.478	1
TVYVSVAAPR	531.8007++	2	20.8	y7	699.415	1
TVYVSVAAPR	531.8007++	2	20.8	y6	600.346	1
TVYVSVAAPR	531.8007++	2	20.8	y4	414.246	1
TSNVNNLR	459.2436++	2	17.9	y6	729.4	1
TSNVNNLR	459.2436++	2	17.9	y5	615.357	1
TSNVNNLR	459.2436++	2	17.9	y4	516.289	1
TSNVNNLR	459.2436++	2	17.9	y3	402.246	1
YFTPDWLDEK	657.3061++	2	25.8	y8	1003.47	1
YFTPDWLDEK	657.3061++	2	25.8	y7	902.425	1
YFTPDWLDEK	657.3061++	2	25.8	y5	690.346	1
YFTPDWLDEK	657.3061++	2	25.8	b3	412.187	1
FSPVSTASYR	557.7800++	2	21.8	y8	880.452	1
FSPVSTASYR	557.7800++	2	21.8	y7	783.4	1
FSPVSTASYR	557.7800++	2	21.8	y6	684.331	1
FSPVSTASYR	557.7800++	2	21.8	y5	597.299	1
ILSNLVYQYK	620.8504++	2	24.3	y8	1014.53	1
ILSNLVYQYK	620.8504++	2	24.3	y4	601.298	1
ILSNLVYQYK	414.2361+++	3	14.5	y4	601.298	1
ILSNLVYQYK	414.2361+++	3	14.5	y2	310.176	1
EDTVSWFK	506.2427++	2	19.7	y6	767.409	1
EDTVSWFK	506.2427++	2	19.7	y5	666.361	1
EDTVSWFK	506.2427++	2	19.7	y4	567.293	1
EDTVSWFK	506.2427++	2	19.7	y3	480.261	1
YDADVLDK	469.7269++	2	18.3	y7	775.383	1
YDADVLDK	469.7269++	2	18.3	y6	660.356	1
YDADVLDK	469.7269++	2	18.3	y5	589.319	1
YDADVLDK	469.7269++	2	18.3	y4	474.292	1
QTVAVGVIK	457.7871++	2	17.8	y7	685.461	1
QTVAVGVIK	457.7871++	2	17.8	y6	586.392	1
QTVAVGVIK	457.7871++	2	17.8	y5	515.355	1
QTVAVGVIK	457.7871++	2	17.8	y4	416.287	1
LPLQDVYK	488.2791++	2	19	y7	862.467	1
LPLQDVYK	488.2791++	2	19	y6	765.414	1
LPLQDVYK	488.2791++	2	19	y5	652.33	1
LPLQDVYK	488.2791++	2	19	y7	431.737	2
QLIVAVNK	442.7818++	2	17.2	y7	756.498	1
QLIVAVNK	442.7818++	2	17.2	y6	643.414	1
QLIVAVNK	442.7818++	2	17.2	y5	530.33	1
QLIVAVNK	442.7818++	2	17.2	y4	431.261	1
SGDAALVK	760.4199+	1	29.9	y5	501.34	1
SGDAALVK	760.4199+	1	29.9	b5	402.162	1
SGDAALVK	760.4199+	1	29.9	b6	515.246	1
SGDAALVK	760.4199+	1	29.9	b7	614.314	1
ILAVDTVSK	473.2844++	2	18.4	y8	832.477	1
ILAVDTVSK	473.2844++	2	18.4	y7	719.393	1
ILAVDTVSK	473.2844++	2	18.4	y6	648.356	1
ILAVDTVSK	473.2844++	2	18.4	y5	549.288	1
AATASANVR	430.7329++	2	16.7	y7	718.384	1
AATASANVR	430.7329++	2	16.7	y6	617.337	1
AATASANVR	430.7329++	2	16.7	y5	546.299	1
AATASANVR	430.7329++	2	16.7	y4	459.267	1
SVAWDALAR	494.7642++	2	19.3	y7	802.421	1
SVAWDALAR	494.7642++	2	19.3	y6	731.383	1
SVAWDALAR	494.7642++	2	19.3	y5	545.304	1
SVAWDALAR	494.7642++	2	19.3	y4	430.277	1
YDLTVPFAR	541.2875++	2	21.1	y7	803.477	1
YDLTVPFAR	541.2875++	2	21.1	y6	690.393	1
YDLTVPFAR	541.2875++	2	21.1	y5	589.346	1
YDLTVPFAR	541.2875++	2	21.1	y4	490.277	1
IVAPLTDR	442.7636++	2	17.2	y7	771.436	1
IVAPLTDR	442.7636++	2	17.2	y6	672.368	1
IVAPLTDR	442.7636++	2	17.2	y5	601.33	1
IVAPLTDR	442.7636++	2	17.2	y4	504.278	1
LITDAAYSFR	578.8035++	2	22.6	y8	930.432	1
LITDAAYSFR	578.8035++	2	22.6	y5	643.32	1
LITDAAYSFR	578.8035++	2	22.6	y4	572.283	1
LITDAAYSFR	578.8035++	2	22.6	y3	409.219	1
IGYDAASK	412.7111++	2	16	y7	711.331	1
IGYDAASK	412.7111++	2	16	y6	654.309	1
IGYDAASK	412.7111++	2	16	y5	491.246	1
IGYDAASK	412.7111++	2	16	b4	449.203	1
TGIAIGLNK	443.7715++	2	17.2	y7	728.467	1
TGIAIGLNK	443.7715++	2	17.2	y6	615.382	1
TGIAIGLNK	443.7715++	2	17.2	y5	544.345	1
TGIAIGLNK	443.7715++	2	17.2	y4	431.261	1
SPFLDALK	445.7527++	2	17.3	y7	803.466	1
SPFLDALK	445.7527++	2	17.3	y6	706.413	1
SPFLDALK	445.7527++	2	17.3	y5	559.345	1
SPFLDALK	445.7527++	2	17.3	y4	446.261	1
APFDLFESK	527.2662++	2	20.6	y7	885.435	1
APFDLFESK	527.2662++	2	20.6	y6	738.367	1
APFDLFESK	527.2662++	2	20.6	y5	623.34	1
APFDLFESK	527.2662++	2	20.6	b7	820.388	1
LGVHEDTQNR	584.7889++	2	22.9	y6	762.338	1
LGVHEDTQNR	584.7889++	2	22.9	y5	633.295	1
LGVHEDTQNR	584.7889++	2	22.9	y4	518.268	1
LGVHEDTQNR	584.7889++	2	22.9	y7	450.202	2
TNNPELAGDR	543.7624++	2	21.2	y8	871.427	1
TNNPELAGDR	543.7624++	2	21.2	y7	757.384	1
TNNPELAGDR	543.7624++	2	21.2	y4	418.204	1
TNNPELAGDR	543.7624++	2	21.2	y8	436.217	2
TALAEVQAR	479.7694++	2	18.7	y7	786.447	1
TALAEVQAR	479.7694++	2	18.7	y6	673.363	1
TALAEVQAR	479.7694++	2	18.7	y5	602.326	1
TALAEVQAR	479.7694++	2	18.7	y4	473.283	1
LSLETLFNR	546.8060++	2	21.4	y7	892.489	1
LSLETLFNR	546.8060++	2	21.4	y6	779.405	1
LSLETLFNR	546.8060++	2	21.4	y5	650.362	1
LSLETLFNR	546.8060++	2	21.4	y4	549.314	1
TFDSSWNWAK	621.2829++	2	24.3	y8	993.442	1
TFDSSWNWAK	621.2829++	2	24.3	y7	878.416	1
TFDSSWNWAK	621.2829++	2	24.3	y6	791.383	1
TFDSSWNWAK	621.2829++	2	24.3	y5	704.351	1
ELVETSEVR	531.2773++	2	20.7	y7	819.421	1
ELVETSEVR	531.2773++	2	20.7	y6	720.352	1
ELVETSEVR	531.2773++	2	20.7	y5	591.31	1
ELVETSEVR	531.2773++	2	20.7	y4	490.262	1
TVSSTIPR	430.7454++	2	16.7	y6	660.368	1
TVSSTIPR	430.7454++	2	16.7	y5	573.335	1
TVSSTIPR	430.7454++	2	16.7	y4	486.303	1
TVSSTIPR	430.7454++	2	16.7	b6	589.319	1
SGSLTFNSK	470.7404++	2	18.3	y7	796.42	1
SGSLTFNSK	470.7404++	2	18.3	y6	709.388	1
SGSLTFNSK	470.7404++	2	18.3	y5	596.304	1
SGSLTFNSK	470.7404++	2	18.3	y4	495.256	1
ELIPSVITK	500.3079++	2	19.5	y7	757.482	1
ELIPSVITK	500.3079++	2	19.5	y6	644.398	1
ELIPSVITK	500.3079++	2	19.5	y5	547.345	1
ELIPSVITK	500.3079++	2	19.5	b6	639.371	1
LLTSVPGSK	451.2713++	2	17.5	y7	675.367	1
LLTSVPGSK	451.2713++	2	17.5	y6	574.32	1
LLTSVPGSK	451.2713++	2	17.5	y4	388.219	1
LLTSVPGSK	451.2713++	2	17.5	b2	227.175	1
LLGPQLSK	428.2686++	2	16.6	y7	742.446	1
LLGPQLSK	428.2686++	2	16.6	y6	629.362	1
LLGPQLSK	428.2686++	2	16.6	y5	572.34	1
LLGPQLSK	428.2686++	2	16.6	y4	475.287	1
TAEQIAAER	494.7565++	2	19.3	y7	816.421	1
TAEQIAAER	494.7565++	2	19.3	y6	687.378	1
TAEQIAAER	494.7565++	2	19.3	y5	559.32	1
TAEQIAAER	494.7565++	2	19.3	y4	446.236	1
QANNFLWPFK	632.8273++	2	24.8	y6	837.466	1
QANNFLWPFK	632.8273++	2	24.8	y5	690.397	1
QANNFLWPFK	632.8273++	2	24.8	y4	577.313	1
QANNFLWPFK	632.8273++	2	24.8	b7	874.421	1
LFIGNLPLK	507.8210++	2	19.8	y7	754.482	1
LFIGNLPLK	507.8210++	2	19.8	y6	641.398	1
LFIGNLPLK	507.8210++	2	19.8	y4	470.334	1
LFIGNLPLK	507.8210++	2	19.8	b6	658.392	1
YGLFDFQAAR	594.2958++	2	23.3	y9	1024.52	1
YGLFDFQAAR	594.2958++	2	23.3	y8	967.5	1
YGLFDFQAAR	594.2958++	2	23.3	y7	854.416	1
YGLFDFQAAR	594.2958++	2	23.3	y6	707.347	1
LGDFNLIAK	495.7846++	2	19.3	y8	877.478	1
LGDFNLIAK	495.7846++	2	19.3	y7	820.456	1
LGDFNLIAK	495.7846++	2	19.3	y6	705.429	1
LGDFNLIAK	495.7846++	2	19.3	y5	558.361	1
LASALNLSTK	509.3006++	2	19.9	y8	833.473	1
LASALNLSTK	509.3006++	2	19.9	y6	675.404	1
LASALNLSTK	509.3006++	2	19.9	y5	562.32	1
LASALNLSTK	509.3006++	2	19.9	y8	417.24	2
IFLYPSNI	483.7684++	2	18.8	y5	593.293	1
IFLYPSNI	483.7684++	2	18.8	y4	430.23	1
IFLYPSNI	483.7684++	2	18.8	b4	537.307	1
IFLYPSNI	483.7684++	2	18.8	b7	835.435	1
VFLDIGLQR	530.8111++	2	20.7	y7	814.478	1
VFLDIGLQR	530.8111++	2	20.7	y6	701.394	1
VFLDIGLQR	530.8111++	2	20.7	y5	586.367	1
VFLDIGLQR	530.8111++	2	20.7	y4	473.283	1
EQYAAESK	925.4262+	1	36.5	y6	668.325	1
EQYAAESK	925.4262+	1	36.5	y5	505.262	1
EQYAAESK	925.4262+	1	36.5	y4	434.225	1
EQYAAESK	925.4262+	1	36.5	b6	692.289	1
TTLNAINLLR	564.8404++	2	22.1	y7	813.494	1
TTLNAINLLR	564.8404++	2	22.1	y6	699.451	1
TTLNAINLLR	564.8404++	2	22.1	y5	628.414	1
TTLNAINLLR	564.8404++	2	22.1	y4	515.33	1
FTKPTPVQK	523.3057++	2	20.4	y7	797.488	1
FTKPTPVQK	523.3057++	2	20.4	y6	669.393	1
FTKPTPVQK	523.3057++	2	20.4	y4	471.293	1
FTKPTPVQK	523.3057++	2	20.4	b8	899.499	1
GAITAAVR	379.7296++	2	14.7	y6	630.393	1
GAITAAVR	379.7296++	2	14.7	y5	517.309	1
GAITAAVR	379.7296++	2	14.7	y4	416.262	1
GAITAAVR	379.7296++	2	14.7	b5	414.235	1
QGVLLPTR	442.2716++	2	17.2	y7	755.477	1
QGVLLPTR	442.2716++	2	17.2	y6	698.456	1
QGVLLPTR	442.2716++	2	17.2	y5	599.388	1
QGVLLPTR	442.2716++	2	17.2	y4	486.303	1
LFEGNALIR	516.7955++	2	20.2	y8	919.5	1
LFEGNALIR	516.7955++	2	20.2	y7	772.431	1
LFEGNALIR	516.7955++	2	20.2	y6	643.389	1
LFEGNALIR	516.7955++	2	20.2	y3	401.287	1
LAGEFGLK	417.7396++	2	16.2	y7	721.388	1
LAGEFGLK	417.7396++	2	16.2	y6	650.351	1
LAGEFGLK	417.7396++	2	16.2	y5	593.329	1
LAGEFGLK	417.7396++	2	16.2	y4	464.287	1
TGVVYNVTK	490.7742++	2	19.1	y8	879.493	1
TGVVYNVTK	490.7742++	2	19.1	y7	822.472	1
TGVVYNVTK	490.7742++	2	19.1	y6	723.404	1
TGVVYNVTK	490.7742++	2	19.1	y5	624.335	1
AQGVAVQLK	457.2769++	2	17.8	y7	714.451	1
AQGVAVQLK	457.2769++	2	17.8	y6	657.429	1
AQGVAVQLK	457.2769++	2	17.8	y5	558.361	1
AQGVAVQLK	457.2769++	2	17.8	y4	487.324	1
SSVGVIINK	458.7767++	2	17.8	y7	742.482	1
SSVGVIINK	458.7767++	2	17.8	y6	643.414	1
SSVGVIINK	458.7767++	2	17.8	y5	586.392	1
SSVGVIINK	458.7767++	2	17.8	y4	487.324	1
VGDIVDIK	429.7502++	2	16.7	y7	759.425	1
VGDIVDIK	429.7502++	2	16.7	y6	702.403	1
VGDIVDIK	429.7502++	2	16.7	y5	587.376	1
VGDIVDIK	429.7502++	2	16.7	y4	474.292	1
VSDVLNASR	480.7591++	2	18.7	y7	774.41	1
VSDVLNASR	480.7591++	2	18.7	y5	560.315	1
VSDVLNASR	480.7591++	2	18.7	y4	447.231	1
VSDVLNASR	480.7591++	2	18.7	b4	401.203	1
AVLDSWVR	473.2613++	2	18.4	y6	775.41	1
AVLDSWVR	473.2613++	2	18.4	y5	662.326	1
AVLDSWVR	473.2613++	2	18.4	y4	547.299	1
AVLDSWVR	473.2613++	2	18.4	y3	460.267	1
ANFQGAITNR	546.2833++	2	21.3	y8	906.479	1
ANFQGAITNR	546.2833++	2	21.3	y7	759.411	1
ANFQGAITNR	546.2833++	2	21.3	y6	631.352	1
ANFQGAITNR	546.2833++	2	21.3	y5	574.331	1
AYLETEIK	483.7608++	2	18.8	y7	895.477	1
AYLETEIK	483.7608++	2	18.8	y6	732.414	1
AYLETEIK	483.7608++	2	18.8	y5	619.33	1
AYLETEIK	483.7608++	2	18.8	y4	490.287	1
ITLELGGK	415.7527++	2	16.1	y7	717.414	1
ITLELGGK	415.7527++	2	16.1	y6	616.366	1
ITLELGGK	415.7527++	2	16.1	y5	503.282	1
ITLELGGK	415.7527++	2	16.1	b4	457.266	1
GAPLFVLK	422.7682++	2	16.4	y6	716.471	1
GAPLFVLK	422.7682++	2	16.4	y5	619.418	1
GAPLFVLK	422.7682++	2	16.4	y4	506.334	1
GAPLFVLK	422.7682++	2	16.4	b7	698.424	1
AIILGAQSIK	507.3213++	2	19.8	y8	829.514	1
AIILGAQSIK	507.3213++	2	19.8	y7	716.43	1
AIILGAQSIK	507.3213++	2	19.8	y6	603.346	1
AIILGAQSIK	507.3213++	2	19.8	b4	411.297	1
FALIAGYGK	470.2686++	2	18.3	y7	721.424	1
FALIAGYGK	470.2686++	2	18.3	y6	608.34	1
FALIAGYGK	470.2686++	2	18.3	y5	495.256	1
FALIAGYGK	470.2686++	2	18.3	y4	424.219	1
NIEASVQPSR	550.7884++	2	21.5	y8	873.442	1
NIEASVQPSR	550.7884++	2	21.5	y7	744.4	1
NIEASVQPSR	550.7884++	2	21.5	y4	487.262	1
NIEASVQPSR	550.7884++	2	21.5	b7	742.373	1
IAEAPNLK	428.2504++	2	16.6	y7	742.409	1
IAEAPNLK	428.2504++	2	16.6	y6	671.372	1
IAEAPNLK	428.2504++	2	16.6	y5	542.33	1
IAEAPNLK	428.2504++	2	16.6	y4	471.293	1
GANIASFIK	460.7636++	2	17.9	y7	792.461	1
GANIASFIK	460.7636++	2	17.9	y6	678.418	1
GANIASFIK	460.7636++	2	17.9	y5	565.334	1
GANIASFIK	460.7636++	2	17.9	y4	494.297	1
ALVAQGVK	785.4880+	1	30.9	y6	601.367	1
ALVAQGVK	785.4880+	1	30.9	y5	502.298	1
ALVAQGVK	785.4880+	1	30.9	b6	540.314	1
ALVAQGVK	785.4880+	1	30.9	b7	639.382	1
FLGFEQIFK	564.8080++	2	22.1	y8	981.54	1
FLGFEQIFK	564.8080++	2	22.1	y7	868.456	1
FLGFEQIFK	564.8080++	2	22.1	y6	811.435	1
FLGFEQIFK	564.8080++	2	22.1	y5	664.366	1
EIGYLFGAYR	594.8060++	2	23.3	y8	946.478	1
EIGYLFGAYR	594.8060++	2	23.3	y6	726.393	1
EIGYLFGAYR	594.8060++	2	23.3	y5	613.309	1
EIGYLFGAYR	594.8060++	2	23.3	y4	466.241	1
TALVHDGLAR	351.5331+++	3	12.2	y6	668.347	1
TALVHDGLAR	351.5331+++	3	12.2	y5	531.289	1
TALVHDGLAR	351.5331+++	3	12.2	y4	416.262	1
TALVHDGLAR	351.5331+++	3	12.2	y8	440.754	2
QLGEWAGLGK	529.7851++	2	20.7	y8	817.42	1
QLGEWAGLGK	529.7851++	2	20.7	y6	631.356	1
QLGEWAGLGK	529.7851++	2	20.7	y5	445.277	1
QLGEWAGLGK	529.7851++	2	20.7	b8	855.436	1
DQFVLQDDVK	603.8037++	2	23.6	y8	963.515	1
DQFVLQDDVK	603.8037++	2	23.6	y7	816.446	1
DQFVLQDDVK	603.8037++	2	23.6	y6	717.378	1
DQFVLQDDVK	603.8037++	2	23.6	b4	490.23	1
TSIIGTIGPK	493.7977++	2	19.2	y8	798.508	1
TSIIGTIGPK	493.7977++	2	19.2	y7	685.424	1
TSIIGTIGPK	493.7977++	2	19.2	y6	572.34	1
TSIIGTIGPK	493.7977++	2	19.2	y4	414.271	1
IFETALNEK	532.7848++	2	20.8	y7	804.41	1
IFETALNEK	532.7848++	2	20.8	y5	574.32	1
IFETALNEK	532.7848++	2	20.8	y4	503.282	1
IFETALNEK	532.7848++	2	20.8	b6	675.371	1
LVSVLQDVR	514.8086++	2	20.1	y7	816.457	1
LVSVLQDVR	514.8086++	2	20.1	y6	729.425	1
LVSVLQDVR	514.8086++	2	20.1	y5	630.357	1
LVSVLQDVR	514.8086++	2	20.1	b7	755.43	1
NTFLDYFK	524.2609++	2	20.5	y6	832.424	1
NTFLDYFK	524.2609++	2	20.5	y5	685.356	1
NTFLDYFK	524.2609++	2	20.5	y4	572.271	1
NTFLDYFK	524.2609++	2	20.5	y3	457.245	1
LELYGPSK	453.7502++	2	17.6	y7	793.409	1
LELYGPSK	453.7502++	2	17.6	y6	664.366	1
LELYGPSK	453.7502++	2	17.6	y5	551.282	1
LELYGPSK	453.7502++	2	17.6	b4	519.281	1
ETGLADSLLK	523.7900++	2	20.4	y8	816.483	1
ETGLADSLLK	523.7900++	2	20.4	y6	646.377	1
ETGLADSLLK	523.7900++	2	20.4	y5	575.34	1
ETGLADSLLK	523.7900++	2	20.4	y4	460.313	1
TATGGQLR	402.2221++	2	15.6	y6	631.352	1
TATGGQLR	402.2221++	2	15.6	y5	530.305	1
TATGGQLR	402.2221++	2	15.6	y4	473.283	1
TATGGQLR	402.2221++	2	15.6	b6	516.241	1
IFASNEVIAK	546.3084++	2	21.3	y9	978.525	1
IFASNEVIAK	546.3084++	2	21.3	y8	831.457	1
IFASNEVIAK	546.3084++	2	21.3	y7	760.42	1
IFASNEVIAK	546.3084++	2	21.3	y4	430.302	1
LPTESVPEPK	548.7979++	2	21.4	y8	886.452	1
LPTESVPEPK	548.7979++	2	21.4	y7	785.404	1
LPTESVPEPK	548.7979++	2	21.4	y6	656.361	1
LPTESVPEPK	548.7979++	2	21.4	y4	470.261	1
IVTDSVAYAR	547.7957++	2	21.4	y8	882.432	1
IVTDSVAYAR	547.7957++	2	21.4	y4	480.257	1
IVTDSVAYAR	547.7957++	2	21.4	y3	409.219	1
IVTDSVAYAR	547.7957++	2	21.4	b6	615.335	1
EQLSNYLSAR	590.8015++	2	23.1	y7	810.41	1
EQLSNYLSAR	590.8015++	2	23.1	y6	723.378	1
EQLSNYLSAR	590.8015++	2	23.1	y5	609.335	1
EQLSNYLSAR	590.8015++	2	23.1	y4	446.272	1
AIPNQQVLSK	549.3193++	2	21.5	y8	913.51	1
AIPNQQVLSK	549.3193++	2	21.5	y7	816.457	1
AIPNQQVLSK	549.3193++	2	21.5	y6	702.414	1
AIPNQQVLSK	549.3193++	2	21.5	y8	457.259	2
SQGQINAAR	472.7490++	2	18.4	y7	729.4	1
SQGQINAAR	472.7490++	2	18.4	y6	672.379	1
SQGQINAAR	472.7490++	2	18.4	y5	544.32	1
SQGQINAAR	472.7490++	2	18.4	y4	431.236	1
NPTQRPQR	498.7703++	2	19.4	y3	400.23	1
NPTQRPQR	498.7703++	2	19.4	b4	441.209	1
NPTQRPQR	498.7703++	2	19.4	b5	597.31	1
NPTQRPQR	498.7703++	2	19.4	b7	822.422	1
ALQSLTSK	424.2478++	2	16.5	y7	776.451	1
ALQSLTSK	424.2478++	2	16.5	y6	663.367	1
ALQSLTSK	424.2478++	2	16.5	y5	535.309	1
ALQSLTSK	424.2478++	2	16.5	y4	448.277	1
VGAVAEGDNR	494.2463++	2	19.3	y6	661.29	1
VGAVAEGDNR	494.2463++	2	19.3	y5	590.253	1
VGAVAEGDNR	494.2463++	2	19.3	y4	461.21	1
VGAVAEGDNR	494.2463++	2	19.3	y2	289.162	1
FEGGVAGIR	453.2456++	2	17.6	y7	629.373	1
FEGGVAGIR	453.2456++	2	17.6	y4	416.262	1
FEGGVAGIR	453.2456++	2	17.6	y3	345.224	1
FEGGVAGIR	453.2456++	2	17.6	b2	277.118	1
IIAADFAPR	487.2769++	2	19	y7	747.378	1
IIAADFAPR	487.2769++	2	19	y6	676.341	1
IIAADFAPR	487.2769++	2	19	y5	605.304	1
IIAADFAPR	487.2769++	2	19	b7	702.382	1
SPQEHSHK	475.2279++	2	18.5	y5	637.305	1
SPQEHSHK	475.2279++	2	18.5	y4	508.263	1
SPQEHSHK	475.2279++	2	18.5	y3	371.204	1
SPQEHSHK	475.2279++	2	18.5	y7	431.712	2
EISDLYTGVR	576.7984++	2	22.6	y8	910.463	1
EISDLYTGVR	576.7984++	2	22.6	y6	708.404	1
EISDLYTGVR	576.7984++	2	22.6	y5	595.32	1
EISDLYTGVR	576.7984++	2	22.6	y4	432.257	1
DVFENTLR	497.2536++	2	19.4	y6	779.405	1
DVFENTLR	497.2536++	2	19.4	y5	632.336	1
DVFENTLR	497.2536++	2	19.4	y4	503.294	1
DVFENTLR	497.2536++	2	19.4	b5	605.257	1
FVYQGETVSK	579.2955++	2	22.7	y8	911.447	1
FVYQGETVSK	579.2955++	2	22.7	y6	620.325	1
FVYQGETVSK	579.2955++	2	22.7	y4	434.261	1
FVYQGETVSK	579.2955++	2	22.7	y3	333.213	1
AITYSHAAK	481.2587++	2	18.7	y7	777.389	1
AITYSHAAK	481.2587++	2	18.7	y6	676.341	1
AITYSHAAK	481.2587++	2	18.7	y5	513.278	1
AITYSHAAK	481.2587++	2	18.7	y8	445.74	2
YSVPIVANGR	538.2984++	2	21	y7	726.426	1
YSVPIVANGR	538.2984++	2	21	y6	629.373	1
YSVPIVANGR	538.2984++	2	21	y5	516.289	1
YSVPIVANGR	538.2984++	2	21	y4	417.22	1
ADFDNEFK	493.2167++	2	19.2	y6	799.362	1
ADFDNEFK	493.2167++	2	19.2	y5	652.294	1
ADFDNEFK	493.2167++	2	19.2	y4	537.267	1
ADFDNEFK	493.2167++	2	19.2	y6	400.185	2
TTLTAAITK	460.2766++	2	17.9	y7	717.451	1
TTLTAAITK	460.2766++	2	17.9	y6	604.366	1
TTLTAAITK	460.2766++	2	17.9	y5	503.319	1
TTLTAAITK	460.2766++	2	17.9	b4	417.234	1
NLQYYDISAK	607.8062++	2	23.8	y8	987.478	1
NLQYYDISAK	607.8062++	2	23.8	y7	859.42	1
NLQYYDISAK	607.8062++	2	23.8	y6	696.356	1
NLQYYDISAK	607.8062++	2	23.8	y4	418.266	1
FVNVTLVNGK	545.8164++	2	21.3	y8	844.489	1
FVNVTLVNGK	545.8164++	2	21.3	y7	730.446	1
FVNVTLVNGK	545.8164++	2	21.3	y6	631.377	1
FVNVTLVNGK	545.8164++	2	21.3	y4	417.246	1
VEFLEDTSR	548.2695++	2	21.4	y7	867.421	1
VEFLEDTSR	548.2695++	2	21.4	y6	720.352	1
VEFLEDTSR	548.2695++	2	21.4	y5	607.268	1
VEFLEDTSR	548.2695++	2	21.4	y4	478.226	1
STLTDSLVQR	560.3039++	2	21.9	y7	818.437	1
STLTDSLVQR	560.3039++	2	21.9	y6	717.389	1
STLTDSLVQR	560.3039++	2	21.9	y5	602.362	1
STLTDSLVQR	560.3039++	2	21.9	y3	402.246	1
AGEIVLAAR	450.2691++	2	17.5	y8	828.494	1
AGEIVLAAR	450.2691++	2	17.5	y6	642.43	1
AGEIVLAAR	450.2691++	2	17.5	y5	529.346	1
AGEIVLAAR	450.2691++	2	17.5	y4	430.277	1
IQGPNYVPGK	536.7929++	2	21	y8	831.436	1
IQGPNYVPGK	536.7929++	2	21	y7	774.414	1
IQGPNYVPGK	536.7929++	2	21	y4	400.255	1
IQGPNYVPGK	536.7929++	2	21	b7	772.399	1
AGIISAAK	365.7265++	2	14.1	y7	659.409	1
AGIISAAK	365.7265++	2	14.1	y6	602.387	1
AGIISAAK	365.7265++	2	14.1	y5	489.303	1
AGIISAAK	365.7265++	2	14.1	b7	584.34	1
LESFQAVYNK	599.8088++	2	23.5	y5	594.325	1
LESFQAVYNK	599.8088++	2	23.5	y3	424.219	1
LESFQAVYNK	400.2083+++	3	14	y5	594.325	1
LESFQAVYNK	400.2083+++	3	14	y3	424.219	1
ALFNPVADQR	565.8013++	2	22.1	y8	946.474	1
ALFNPVADQR	565.8013++	2	22.1	y7	799.406	1
ALFNPVADQR	565.8013++	2	22.1	y6	685.363	1
ALFNPVADQR	565.8013++	2	22.1	y8	473.741	2
YAQDGAGIER	540.2594++	2	21.1	y8	845.411	1
YAQDGAGIER	540.2594++	2	21.1	y7	717.353	1
YAQDGAGIER	540.2594++	2	21.1	y6	602.326	1
YAQDGAGIER	540.2594++	2	21.1	y4	474.267	1
SLYTNTSR	941.4687+	1	37.2	y6	741.353	1
SLYTNTSR	941.4687+	1	37.2	y5	578.289	1
SLYTNTSR	941.4687+	1	37.2	y4	477.242	1
SLYTNTSR	941.4687+	1	37.2	b6	680.325	1
DLDRPGSK	444.2327++	2	17.3	y6	659.347	1
DLDRPGSK	444.2327++	2	17.3	y5	544.32	1
DLDRPGSK	444.2327++	2	17.3	b4	500.246	1
DLDRPGSK	444.2327++	2	17.3	b7	741.353	1
TANVLYGK	433.2425++	2	16.8	y6	693.393	1
TANVLYGK	433.2425++	2	16.8	y4	480.282	1
TANVLYGK	433.2425++	2	16.8	y3	367.198	1
TANVLYGK	433.2425++	2	16.8	y2	204.134	1
LANETTEGFR	569.2804++	2	22.3	y8	953.432	1
LANETTEGFR	569.2804++	2	22.3	y7	839.389	1
LANETTEGFR	569.2804++	2	22.3	y6	710.347	1
LANETTEGFR	569.2804++	2	22.3	y5	609.299	1
LEQLESDSR	538.7646++	2	21	y6	706.337	1
LEQLESDSR	538.7646++	2	21	y5	593.253	1
LEQLESDSR	538.7646++	2	21	y4	464.21	1
SENVGTVTR	481.7487++	2	18.8	y7	746.416	1
SENVGTVTR	481.7487++	2	18.8	y6	632.373	1
SENVGTVTR	481.7487++	2	18.8	y5	533.304	1
SENVGTVTR	481.7487++	2	18.8	y4	476.283	1
ALELDASNK	480.7535++	2	18.7	y7	776.378	1
ALELDASNK	480.7535++	2	18.7	y6	647.336	1
ALELDASNK	480.7535++	2	18.7	y5	534.252	1
ALELDASNK	480.7535++	2	18.7	y4	419.225	1
QQGNAAFTAK	518.2645++	2	20.2	y8	779.405	1
QQGNAAFTAK	518.2645++	2	20.2	y6	608.34	1
QQGNAAFTAK	518.2645++	2	20.2	y5	537.303	1
QQGNAAFTAK	518.2645++	2	20.2	y4	466.266	1
TAYPNLLISR	574.3271++	2	22.5	y8	975.562	1
TAYPNLLISR	574.3271++	2	22.5	y7	812.499	1
TAYPNLLISR	574.3271++	2	22.5	y5	601.403	1
TAYPNLLISR	574.3271++	2	22.5	y4	488.319	1
EAVSGILGK	437.2556++	2	17	y7	673.424	1
EAVSGILGK	437.2556++	2	17	y6	574.356	1
EAVSGILGK	437.2556++	2	17	y5	487.324	1
EAVSGILGK	437.2556++	2	17	y4	430.302	1
YAADSVER	455.7169++	2	17.7	y7	747.363	1
YAADSVER	455.7169++	2	17.7	y6	676.326	1
YAADSVER	455.7169++	2	17.7	y5	605.289	1
YAADSVER	455.7169++	2	17.7	y4	490.262	1
GADIDELWLR	594.3064++	2	23.3	y6	831.436	1
GADIDELWLR	594.3064++	2	23.3	y5	716.409	1
GADIDELWLR	594.3064++	2	23.3	y4	587.366	1
GADIDELWLR	594.3064++	2	23.3	y3	474.282	1
ELYEVDVLK	554.3002++	2	21.7	y7	865.467	1
ELYEVDVLK	554.3002++	2	21.7	y6	702.403	1
ELYEVDVLK	554.3002++	2	21.7	y5	573.361	1
ELYEVDVLK	554.3002++	2	21.7	y4	474.292	1
IGIVEISPK	478.2948++	2	18.6	y8	842.498	1
IGIVEISPK	478.2948++	2	18.6	y7	785.477	1
IGIVEISPK	478.2948++	2	18.6	y6	672.393	1
IGIVEISPK	478.2948++	2	18.6	y5	573.324	1
IAAQTLEEDE	559.7642++	2	21.9	y4	521.173	1
IAAQTLEEDE	559.7642++	2	21.9	b5	485.272	1
IAAQTLEEDE	559.7642++	2	21.9	b6	598.356	1
IAAQTLEEDE	559.7642++	2	21.9	b7	727.398	1
GQNTLILR	457.7745++	2	17.8	y6	729.462	1
GQNTLILR	457.7745++	2	17.8	y5	615.419	1
GQNTLILR	457.7745++	2	17.8	y4	514.371	1
GQNTLILR	457.7745++	2	17.8	y3	401.287	1
QASAAVSEK	890.4578+	1	35.1	y8	762.399	1
QASAAVSEK	890.4578+	1	35.1	y7	691.362	1
QASAAVSEK	890.4578+	1	35.1	y5	533.293	1
QASAAVSEK	890.4578+	1	35.1	y4	462.256	1
ANELLINVK	507.3031++	2	19.8	y7	828.519	1
ANELLINVK	507.3031++	2	19.8	y6	699.476	1
ANELLINVK	507.3031++	2	19.8	y5	586.392	1
ANELLINVK	507.3031++	2	19.8	y4	473.308	1
DIVGAVLK	814.5033+	1	32.1	y5	487.324	1
DIVGAVLK	814.5033+	1	32.1	y3	359.265	1
DIVGAVLK	814.5033+	1	32.1	b4	385.208	1
DIVGAVLK	814.5033+	1	32.1	b5	456.245	1
EALDFFAR	484.7454++	2	18.9	y7	839.441	1
EALDFFAR	484.7454++	2	18.9	y6	768.404	1
EALDFFAR	484.7454++	2	18.9	y5	655.32	1
EALDFFAR	484.7454++	2	18.9	y4	540.293	1
IGDYAGIK	418.7293++	2	16.2	y7	723.367	1
IGDYAGIK	418.7293++	2	16.2	y6	666.346	1
IGDYAGIK	418.7293++	2	16.2	y5	551.319	1
IGDYAGIK	418.7293++	2	16.2	b6	577.262	1
DSFVTPNYSR	593.2804++	2	23.2	y7	836.426	1
DSFVTPNYSR	593.2804++	2	23.2	y6	737.358	1
DSFVTPNYSR	593.2804++	2	23.2	y5	636.31	1
DSFVTPNYSR	593.2804++	2	23.2	b5	550.251	1
DLLDYAAQK	518.7691++	2	20.2	y7	808.42	1
DLLDYAAQK	518.7691++	2	20.2	y6	695.336	1
DLLDYAAQK	518.7691++	2	20.2	y5	580.309	1
DLLDYAAQK	518.7691++	2	20.2	y4	417.246	1
YVAGVQQR	460.7511++	2	17.9	y6	658.363	1
YVAGVQQR	460.7511++	2	17.9	y5	587.326	1
YVAGVQQR	460.7511++	2	17.9	y3	431.236	1
YVAGVQQR	460.7511++	2	17.9	b5	490.266	1
YPLGHFVR	330.1836+++	3	11.4	y3	421.256	1
YPLGHFVR	330.1836+++	3	11.4	y2	274.187	1
YPLGHFVR	330.1836+++	3	11.4	y7	413.24	2
YPLGHFVR	330.1836+++	3	11.4	y5	308.172	2
AFLASEEAR	497.2536++	2	19.4	y7	775.394	1
AFLASEEAR	497.2536++	2	19.4	y6	662.31	1
AFLASEEAR	497.2536++	2	19.4	y5	591.273	1
AFLASEEAR	497.2536++	2	19.4	b6	619.309	1
IYLAANSGAR	518.2827++	2	20.2	y8	759.411	1
IYLAANSGAR	518.2827++	2	20.2	y7	646.327	1
IYLAANSGAR	518.2827++	2	20.2	y6	575.29	1
IYLAANSGAR	518.2827++	2	20.2	y5	504.252	1
YLWDTLNAGR	604.8066++	2	23.7	y8	932.458	1
YLWDTLNAGR	604.8066++	2	23.7	y7	746.379	1
YLWDTLNAGR	604.8066++	2	23.7	y6	631.352	1
YLWDTLNAGR	604.8066++	2	23.7	y4	417.22	1
ALSADLAAR	444.2509++	2	17.3	y7	703.373	1
ALSADLAAR	444.2509++	2	17.3	y5	545.304	1
ALSADLAAR	444.2509++	2	17.3	y4	430.277	1
ALSADLAAR	444.2509++	2	17.3	b7	642.346	1
NYAVNVPLR	523.2931++	2	20.4	y7	768.473	1
NYAVNVPLR	523.2931++	2	20.4	y5	598.367	1
NYAVNVPLR	523.2931++	2	20.4	y3	385.256	1
NYAVNVPLR	523.2931++	2	20.4	b2	278.114	1
ADGVLSPK	393.7214++	2	15.2	y6	600.372	1
ADGVLSPK	393.7214++	2	15.2	y4	444.282	1
ADGVLSPK	393.7214++	2	15.2	y3	331.198	1
ADGVLSPK	393.7214++	2	15.2	y2	244.166	1
LSQVQVITR	522.3140++	2	20.4	y6	715.446	1
LSQVQVITR	522.3140++	2	20.4	y5	616.378	1
LSQVQVITR	522.3140++	2	20.4	y4	488.319	1
LSQVQVITR	522.3140++	2	20.4	y3	389.251	1
EGYLDPSTK	505.2455++	2	19.7	y6	660.356	1
EGYLDPSTK	505.2455++	2	19.7	y5	547.272	1
EGYLDPSTK	505.2455++	2	19.7	y4	432.245	1
EGYLDPSTK	505.2455++	2	19.7	y7	412.213	2
AVFFGSHTPK	545.7876++	2	21.3	y8	920.462	1
AVFFGSHTPK	545.7876++	2	21.3	y7	773.394	1
AVFFGSHTPK	545.7876++	2	21.3	y6	626.326	1
AVFFGSHTPK	545.7876++	2	21.3	y8	460.735	2
ELETLEAK	932.4935+	1	36.8	y7	803.451	1
ELETLEAK	932.4935+	1	36.8	y6	690.367	1
ELETLEAK	932.4935+	1	36.8	y5	561.324	1
ELETLEAK	932.4935+	1	36.8	b6	715.351	1
FEDLNAALFK	584.3059++	2	22.9	y8	891.493	1
FEDLNAALFK	584.3059++	2	22.9	y7	776.467	1
FEDLNAALFK	584.3059++	2	22.9	y6	663.382	1
FEDLNAALFK	584.3059++	2	22.9	y3	407.265	1
TGLDISDDAR	531.7567++	2	20.8	y7	791.353	1
TGLDISDDAR	531.7567++	2	20.8	y6	676.326	1
TGLDISDDAR	531.7567++	2	20.8	y5	563.242	1
TGLDISDDAR	531.7567++	2	20.8	y4	476.21	1
LLSDFFDGK	521.2662++	2	20.3	y8	928.441	1
LLSDFFDGK	521.2662++	2	20.3	y7	815.357	1
LLSDFFDGK	521.2662++	2	20.3	y6	728.325	1
LLSDFFDGK	521.2662++	2	20.3	y5	613.298	1
NTTVPTIK	437.2556++	2	17	y7	759.461	1
NTTVPTIK	437.2556++	2	17	y6	658.413	1
NTTVPTIK	437.2556++	2	17	y5	557.366	1
NTTVPTIK	437.2556++	2	17	y4	458.297	1
NQAALNPR	442.2409++	2	17.2	y6	641.373	1
NQAALNPR	442.2409++	2	17.2	y5	570.336	1
NQAALNPR	442.2409++	2	17.2	y4	499.299	1
NQAALNPR	442.2409++	2	17.2	b5	498.267	1
LLNGLAIR	435.2820++	2	16.9	y7	756.473	1
LLNGLAIR	435.2820++	2	16.9	y6	643.389	1
LLNGLAIR	435.2820++	2	16.9	y5	529.346	1
LLNGLAIR	435.2820++	2	16.9	y4	472.324	1
TQDVLGENGR	544.7702++	2	21.3	y8	859.427	1
TQDVLGENGR	544.7702++	2	21.3	y7	744.4	1
TQDVLGENGR	544.7702++	2	21.3	y6	645.331	1
TQDVLGENGR	544.7702++	2	21.3	y5	532.247	1
GQLPWQGLK	513.7902++	2	20	y7	841.493	1
GQLPWQGLK	513.7902++	2	20	y6	728.409	1
GQLPWQGLK	513.7902++	2	20	y5	631.356	1
GQLPWQGLK	513.7902++	2	20	y6	364.708	2
GWDVGIPK	436.2373++	2	16.9	y6	628.366	1
GWDVGIPK	436.2373++	2	16.9	y5	513.34	1
GWDVGIPK	436.2373++	2	16.9	y4	414.271	1
GWDVGIPK	436.2373++	2	16.9	b4	458.203	1
LGPNVDAAR	456.7485++	2	17.8	y8	799.406	1
LGPNVDAAR	456.7485++	2	17.8	y7	742.384	1
LGPNVDAAR	456.7485++	2	17.8	y6	645.331	1
LGPNVDAAR	456.7485++	2	17.8	y4	432.22	1
ESTQTAVVSR	539.2804++	2	21.1	y7	760.431	1
ESTQTAVVSR	539.2804++	2	21.1	y6	632.373	1
ESTQTAVVSR	539.2804++	2	21.1	y5	531.325	1
ESTQTAVVSR	539.2804++	2	21.1	y4	460.288	1
NQAIVEEK	465.7482++	2	18.1	y6	688.388	1
NQAIVEEK	465.7482++	2	18.1	y5	617.35	1
NQAIVEEK	465.7482++	2	18.1	y4	504.266	1
NQAIVEEK	465.7482++	2	18.1	b4	427.23	1
ASANEGLGK	423.7194++	2	16.4	y8	775.394	1
ASANEGLGK	423.7194++	2	16.4	y7	688.362	1
ASANEGLGK	423.7194++	2	16.4	y6	617.325	1
ASANEGLGK	423.7194++	2	16.4	y5	503.282	1
SLGLDLPR	435.7558++	2	16.9	y6	670.388	1
SLGLDLPR	435.7558++	2	16.9	y5	613.367	1
SLGLDLPR	435.7558++	2	16.9	y4	500.283	1
SLGLDLPR	435.7558++	2	16.9	b5	486.256	1
ADIESYLEK	534.2664++	2	20.9	y7	881.461	1
ADIESYLEK	534.2664++	2	20.9	y6	768.377	1
ADIESYLEK	534.2664++	2	20.9	y5	639.335	1
ADIESYLEK	534.2664++	2	20.9	b4	429.198	1
VVVPQALR	441.2820++	2	17.1	y7	782.488	1
VVVPQALR	441.2820++	2	17.1	y6	683.42	1
VVVPQALR	441.2820++	2	17.1	y5	584.351	1
VVVPQALR	441.2820++	2	17.1	y4	487.299	1
LSTSVGWK	439.2425++	2	17.1	y7	764.394	1
LSTSVGWK	439.2425++	2	17.1	y6	677.362	1
LSTSVGWK	439.2425++	2	17.1	y5	576.314	1
LSTSVGWK	439.2425++	2	17.1	y4	489.282	1
FLDGIYVSHK	393.5450+++	3	13.7	y5	633.335	1
FLDGIYVSHK	393.5450+++	3	13.7	y4	470.272	1
FLDGIYVSHK	393.5450+++	3	13.7	y8	459.738	2
FLDGIYVSHK	393.5450+++	3	13.7	b4	433.208	1
YGGYGNLIIK	549.3031++	2	21.5	y9	934.536	1
YGGYGNLIIK	549.3031++	2	21.5	y8	877.514	1
YGGYGNLIIK	549.3031++	2	21.5	y6	657.429	1
YGGYGNLIIK	549.3031++	2	21.5	y5	600.408	1
YLPDASSQVK	554.2877++	2	21.7	y8	831.421	1
YLPDASSQVK	554.2877++	2	21.7	y7	734.368	1
YLPDASSQVK	554.2877++	2	21.7	y6	619.341	1
YLPDASSQVK	554.2877++	2	21.7	b9	961.463	1
DYAVFEPGSR	570.7696++	2	22.3	y6	692.336	1
DYAVFEPGSR	570.7696++	2	22.3	y5	545.268	1
DYAVFEPGSR	570.7696++	2	22.3	y4	416.225	1
DYAVFEPGSR	570.7696++	2	22.3	b4	449.203	1
LLDWSTGK	460.2478++	2	17.9	y7	806.404	1
LLDWSTGK	460.2478++	2	17.9	y6	693.32	1
LLDWSTGK	460.2478++	2	17.9	y5	578.293	1
LLDWSTGK	460.2478++	2	17.9	b4	528.282	1
ISGLIYEEVR	589.8244++	2	23.1	y9	1065.56	1
ISGLIYEEVR	589.8244++	2	23.1	y6	808.42	1
ISGLIYEEVR	589.8244++	2	23.1	y5	695.336	1
ISGLIYEEVR	589.8244++	2	23.1	y3	403.23	1
VLYVGNLDK	510.7898++	2	19.9	y8	921.504	1
VLYVGNLDK	510.7898++	2	19.9	y7	808.42	1
VLYVGNLDK	510.7898++	2	19.9	y6	645.357	1
VLYVGNLDK	510.7898++	2	19.9	y5	546.288	1
VFEGVLDDTK	561.7875++	2	22	y8	876.431	1
VFEGVLDDTK	561.7875++	2	22	y7	747.388	1
VFEGVLDDTK	561.7875++	2	22	y5	591.298	1
VFEGVLDDTK	561.7875++	2	22	y4	478.214	1
TIQTIDGR	452.2483++	2	17.6	y6	689.358	1
TIQTIDGR	452.2483++	2	17.6	y5	561.299	1
TIQTIDGR	452.2483++	2	17.6	y4	460.251	1
TIQTIDGR	452.2483++	2	17.6	b6	672.356	1
LQTIIDSR	473.2718++	2	18.4	y7	832.452	1
LQTIIDSR	473.2718++	2	18.4	y6	704.394	1
LQTIIDSR	473.2718++	2	18.4	y5	603.346	1
LQTIIDSR	473.2718++	2	18.4	y4	490.262	1
VLIVDDSIVR	564.8348++	2	22.1	y8	916.51	1
VLIVDDSIVR	564.8348++	2	22.1	y7	803.426	1
VLIVDDSIVR	564.8348++	2	22.1	y6	704.357	1
VLIVDDSIVR	564.8348++	2	22.1	y4	474.303	1
LVDEVVDSLK	558.8110++	2	21.8	y8	904.462	1
LVDEVVDSLK	558.8110++	2	21.8	y7	789.435	1
LVDEVVDSLK	558.8110++	2	21.8	y6	660.393	1
LVDEVVDSLK	558.8110++	2	21.8	y4	462.256	1
NPSQRPQR	491.7625++	2	19.2	y3	400.23	1
NPSQRPQR	491.7625++	2	19.2	y7	434.741	2
NPSQRPQR	491.7625++	2	19.2	b5	583.295	1
NPSQRPQR	491.7625++	2	19.2	b7	808.406	1
AGDVFEGTIK	518.7691++	2	20.2	y7	793.445	1
AGDVFEGTIK	518.7691++	2	20.2	y6	694.377	1
AGDVFEGTIK	518.7691++	2	20.2	y5	547.309	1
AGDVFEGTIK	518.7691++	2	20.2	y4	418.266	1
TIDQEFPNAK	581.7906++	2	22.8	y8	948.442	1
TIDQEFPNAK	581.7906++	2	22.8	y6	705.357	1
TIDQEFPNAK	581.7906++	2	22.8	y5	576.314	1
TIDQEFPNAK	581.7906++	2	22.8	y4	429.246	1
ISELGWTPK	515.7820++	2	20.1	y8	917.473	1
ISELGWTPK	515.7820++	2	20.1	y7	830.441	1
ISELGWTPK	515.7820++	2	20.1	y6	701.398	1
ISELGWTPK	515.7820++	2	20.1	y5	588.314	1
IVNEVDGVAR	536.2933++	2	20.9	y8	859.427	1
IVNEVDGVAR	536.2933++	2	20.9	y7	745.384	1
IVNEVDGVAR	536.2933++	2	20.9	y6	616.341	1
IVNEVDGVAR	536.2933++	2	20.9	y5	517.273	1
TYDQVIALR	539.7982++	2	21.1	y7	814.478	1
TYDQVIALR	539.7982++	2	21.1	y6	699.451	1
TYDQVIALR	539.7982++	2	21.1	y5	571.393	1
TYDQVIALR	539.7982++	2	21.1	y4	472.324	1
AAIDFYTK	464.7424++	2	18.1	y6	786.403	1
AAIDFYTK	464.7424++	2	18.1	y5	673.319	1
AAIDFYTK	464.7424++	2	18.1	y4	558.292	1
AAIDFYTK	464.7424++	2	18.1	y3	411.224	1
AVAEAIQAK	450.7611++	2	17.5	y7	730.409	1
AVAEAIQAK	450.7611++	2	17.5	y6	659.372	1
AVAEAIQAK	450.7611++	2	17.5	y5	530.33	1
AVAEAIQAK	450.7611++	2	17.5	y4	459.293	1
GSHVVYNSIR	566.2989++	2	22.1	y7	850.478	1
GSHVVYNSIR	566.2989++	2	22.1	y6	751.41	1
GSHVVYNSIR	566.2989++	2	22.1	y5	652.341	1
GSHVVYNSIR	566.2989++	2	22.1	y8	494.272	2
ISNEQYER	519.7462++	2	20.3	y7	925.401	1
ISNEQYER	519.7462++	2	20.3	y6	838.369	1
ISNEQYER	519.7462++	2	20.3	y4	595.283	1
ISNEQYER	519.7462++	2	20.3	y3	467.225	1
GGTAVAYDR	455.2249++	2	17.7	y6	694.352	1
GGTAVAYDR	455.2249++	2	17.7	y5	623.315	1
GGTAVAYDR	455.2249++	2	17.7	y4	524.246	1
GGTAVAYDR	455.2249++	2	17.7	y2	290.146	1
YQALSDPK	921.4676+	1	36.4	y6	630.346	1
YQALSDPK	921.4676+	1	36.4	b4	476.25	1
YQALSDPK	921.4676+	1	36.4	b5	563.282	1
YQALSDPK	921.4676+	1	36.4	b6	678.309	1
DILGDQVEK	1016.5259+	1	40.2	y8	901.499	1
DILGDQVEK	1016.5259+	1	40.2	y7	788.415	1
DILGDQVEK	1016.5259+	1	40.2	y4	503.282	1
DILGDQVEK	1016.5259+	1	40.2	b7	741.378	1
ITPKPEEK	471.2687++	2	18.3	y6	727.398	1
ITPKPEEK	471.2687++	2	18.3	y4	502.251	1
ITPKPEEK	471.2687++	2	18.3	y7	414.727	2
ITPKPEEK	471.2687++	2	18.3	b6	666.382	1
SLETTANK	432.2271++	2	16.8	y6	663.331	1
SLETTANK	432.2271++	2	16.8	y5	534.288	1
SLETTANK	432.2271++	2	16.8	y2	261.156	1
SLETTANK	432.2271++	2	16.8	b2	201.123	1
IFEEEIGR	496.7560++	2	19.4	y7	879.421	1
IFEEEIGR	496.7560++	2	19.4	y6	732.352	1
IFEEEIGR	496.7560++	2	19.4	y5	603.31	1
IFEEEIGR	496.7560++	2	19.4	y4	474.267	1
VAPTTGVVAK	942.5619+	1	37.2	y8	772.456	1
VAPTTGVVAK	942.5619+	1	37.2	b7	626.351	1
VAPTTGVVAK	942.5619+	1	37.2	b8	725.419	1
VAPTTGVVAK	942.5619+	1	37.2	b9	796.456	1
TLLIADSR	444.7611++	2	17.3	y6	674.383	1
TLLIADSR	444.7611++	2	17.3	y5	561.299	1
TLLIADSR	444.7611++	2	17.3	y4	448.215	1
TLLIADSR	444.7611++	2	17.3	b4	441.307	1
SATAVAHVK	442.2534++	2	17.2	y7	725.43	1
SATAVAHVK	442.2534++	2	17.2	y6	624.383	1
SATAVAHVK	442.2534++	2	17.2	y5	553.346	1
SATAVAHVK	442.2534++	2	17.2	y4	454.277	1
AAGLTAAYAR	482.7642++	2	18.8	y8	822.447	1
AAGLTAAYAR	482.7642++	2	18.8	y6	652.341	1
AAGLTAAYAR	482.7642++	2	18.8	y5	551.294	1
AAGLTAAYAR	482.7642++	2	18.8	y3	409.219	1
GFTLAEVK	432.7449++	2	16.8	y6	660.393	1
GFTLAEVK	432.7449++	2	16.8	y5	559.345	1
GFTLAEVK	432.7449++	2	16.8	y4	446.261	1
GFTLAEVK	432.7449++	2	16.8	b4	419.229	1
QNTLSLWR	1017.5476+	1	40.2	y6	775.446	1
QNTLSLWR	1017.5476+	1	40.2	y5	674.398	1
QNTLSLWR	1017.5476+	1	40.2	y4	561.314	1
QNTLSLWR	1017.5476+	1	40.2	y3	474.282	1
TIQNEFWAK	568.7904++	2	22.2	y7	922.442	1
TIQNEFWAK	568.7904++	2	22.2	y6	794.383	1
TIQNEFWAK	568.7904++	2	22.2	y3	404.229	1
TIQNEFWAK	568.7904++	2	22.2	y7	461.725	2
SFPTSGAIDR	525.7644++	2	20.5	y8	816.421	1
SFPTSGAIDR	525.7644++	2	20.5	y6	618.321	1
SFPTSGAIDR	525.7644++	2	20.5	y5	531.289	1
SFPTSGAIDR	525.7644++	2	20.5	y8	408.714	2
QGIYGLAR	439.2482++	2	17.1	y6	692.409	1
QGIYGLAR	439.2482++	2	17.1	y5	579.325	1
QGIYGLAR	439.2482++	2	17.1	y4	416.262	1
QGIYGLAR	439.2482++	2	17.1	b4	462.235	1
ILLYDLQSR	560.8217++	2	21.9	y7	894.468	1
ILLYDLQSR	560.8217++	2	21.9	y6	781.384	1
ILLYDLQSR	560.8217++	2	21.9	y5	618.321	1
ILLYDLQSR	560.8217++	2	21.9	y4	503.294	1
VWDVTTSK	468.2453++	2	18.2	y7	836.415	1
VWDVTTSK	468.2453++	2	18.2	y6	650.336	1
VWDVTTSK	468.2453++	2	18.2	y5	535.309	1
VWDVTTSK	468.2453++	2	18.2	b3	401.182	1
EALDFFSR	492.7429++	2	19.2	y6	784.399	1
EALDFFSR	492.7429++	2	19.2	y5	671.315	1
EALDFFSR	492.7429++	2	19.2	y4	556.288	1
EALDFFSR	492.7429++	2	19.2	y3	409.219	1
QIPAENLPVK	554.8217++	2	21.7	y8	867.493	1
QIPAENLPVK	554.8217++	2	21.7	y5	570.361	1
QIPAENLPVK	554.8217++	2	21.7	y4	456.318	1
QIPAENLPVK	554.8217++	2	21.7	y8	434.25	2
AIQEYNAR	482.7460++	2	18.8	y6	780.363	1
AIQEYNAR	482.7460++	2	18.8	y5	652.305	1
AIQEYNAR	482.7460++	2	18.8	y4	523.262	1
AIQEYNAR	482.7460++	2	18.8	b4	442.23	1
LQVTEFAQR	546.2958++	2	21.3	y7	850.442	1
LQVTEFAQR	546.2958++	2	21.3	y6	751.373	1
LQVTEFAQR	546.2958++	2	21.3	y5	650.326	1
LQVTEFAQR	546.2958++	2	21.3	y4	521.283	1
ASFDALVAR	475.2587++	2	18.5	y7	791.441	1
ASFDALVAR	475.2587++	2	18.5	y6	644.373	1
ASFDALVAR	475.2587++	2	18.5	b6	605.293	1
ASFDALVAR	475.2587++	2	18.5	b7	704.361	1
EIVDEVEER	559.2722++	2	21.9	y6	776.342	1
EIVDEVEER	559.2722++	2	21.9	y4	532.273	1
EIVDEVEER	559.2722++	2	21.9	y3	433.204	1
EIVDEVEER	559.2722++	2	21.9	y7	438.209	2
LPWSIVPSIK	570.3448++	2	22.3	y8	929.545	1
LPWSIVPSIK	570.3448++	2	22.3	y7	743.466	1
LPWSIVPSIK	570.3448++	2	22.3	y4	444.282	1
LPWSIVPSIK	570.3448++	2	22.3	y9	513.803	2
QGVTSLGIK	451.7689++	2	17.6	y7	717.451	1
QGVTSLGIK	451.7689++	2	17.6	y6	618.382	1
QGVTSLGIK	451.7689++	2	17.6	y5	517.334	1
QGVTSLGIK	451.7689++	2	17.6	y4	430.302	1
EILGDVLDR	515.2824++	2	20.1	y7	787.431	1
EILGDVLDR	515.2824++	2	20.1	y6	674.347	1
EILGDVLDR	515.2824++	2	20.1	y5	617.325	1
EILGDVLDR	515.2824++	2	20.1	y4	502.298	1
FADENFVK	969.4676+	1	38.3	y7	822.399	1
FADENFVK	969.4676+	1	38.3	y5	636.335	1
FADENFVK	969.4676+	1	38.3	y4	507.293	1
FADENFVK	969.4676+	1	38.3	b6	724.294	1
DLEEGPTKPK	557.2930++	2	21.8	y8	885.468	1
DLEEGPTKPK	557.2930++	2	21.8	y7	756.425	1
DLEEGPTKPK	557.2930++	2	21.8	y6	627.382	1
DLEEGPTKPK	371.8644+++	3	12.9	y6	627.382	1
VSVEGVNVEK	530.2877++	2	20.7	y9	960.5	1
VSVEGVNVEK	530.2877++	2	20.7	y8	873.468	1
VSVEGVNVEK	530.2877++	2	20.7	y7	774.399	1
VSVEGVNVEK	530.2877++	2	20.7	y6	645.357	1
FNVEYFAK	509.2556++	2	19.9	y7	870.436	1
FNVEYFAK	509.2556++	2	19.9	y6	756.393	1
FNVEYFAK	509.2556++	2	19.9	y5	657.324	1
FNVEYFAK	509.2556++	2	19.9	y4	528.282	1
YVIATSTK	441.7502++	2	17.2	y7	719.43	1
YVIATSTK	441.7502++	2	17.2	y6	620.361	1
YVIATSTK	441.7502++	2	17.2	y5	507.277	1
YVIATSTK	441.7502++	2	17.2	y4	436.24	1
ALAGTVLVHK	504.8137++	2	19.7	y8	824.499	1
ALAGTVLVHK	504.8137++	2	19.7	y7	753.462	1
ALAGTVLVHK	504.8137++	2	19.7	y8	412.753	2
ALAGTVLVHK	504.8137++	2	19.7	b9	862.515	1
VISEILTR	465.7846++	2	18.1	y7	831.493	1
VISEILTR	465.7846++	2	18.1	y6	718.409	1
VISEILTR	465.7846++	2	18.1	y4	502.335	1
VISEILTR	465.7846++	2	18.1	y3	389.251	1
TSDDYVLR	484.7378++	2	18.9	y7	867.421	1
TSDDYVLR	484.7378++	2	18.9	y6	780.389	1
TSDDYVLR	484.7378++	2	18.9	y5	665.362	1
TSDDYVLR	484.7378++	2	18.9	y4	550.335	1
APSTFENR	461.2249++	2	17.9	y6	753.353	1
APSTFENR	461.2249++	2	17.9	y5	666.321	1
APSTFENR	461.2249++	2	17.9	y2	289.162	1
APSTFENR	461.2249++	2	17.9	y7	425.706	2
IFAIAFTR	469.7765++	2	18.3	y6	678.393	1
IFAIAFTR	469.7765++	2	18.3	y5	607.356	1
IFAIAFTR	469.7765++	2	18.3	y4	494.272	1
IFAIAFTR	469.7765++	2	18.3	y3	423.235	1
TDDSVLLNR	516.7696++	2	20.2	y7	816.457	1
TDDSVLLNR	516.7696++	2	20.2	y5	614.398	1
TDDSVLLNR	516.7696++	2	20.2	y3	402.246	1
TDDSVLLNR	516.7696++	2	20.2	b6	631.293	1
LVEAFQWTDK	618.8166++	2	24.2	y8	1024.47	1
LVEAFQWTDK	618.8166++	2	24.2	y7	895.431	1
LVEAFQWTDK	618.8166++	2	24.2	y6	824.394	1
LVEAFQWTDK	618.8166++	2	24.2	y4	549.267	1
GLFIIDPK	451.7709++	2	17.6	y6	732.429	1
GLFIIDPK	451.7709++	2	17.6	y5	585.361	1
GLFIIDPK	451.7709++	2	17.6	y4	472.277	1
GLFIIDPK	451.7709++	2	17.6	b4	431.265	1
IPAWFLNR	508.7874++	2	19.8	y7	903.484	1
IPAWFLNR	508.7874++	2	19.8	y6	806.431	1
IPAWFLNR	508.7874++	2	19.8	y5	735.394	1
IPAWFLNR	508.7874++	2	19.8	y4	549.314	1
IVYALTTIK	511.3182++	2	19.9	y8	908.545	1
IVYALTTIK	511.3182++	2	19.9	y7	809.477	1
IVYALTTIK	511.3182++	2	19.9	y6	646.413	1
IVYALTTIK	511.3182++	2	19.9	y5	575.376	1
SIASYAQELK	555.2955++	2	21.7	y8	909.468	1
SIASYAQELK	555.2955++	2	21.7	y5	588.335	1
SIASYAQELK	555.2955++	2	21.7	b2	201.123	1
SIASYAQELK	555.2955++	2	21.7	b3	272.16	1
LEGVYSEIYK	600.8110++	2	23.5	y8	958.488	1
LEGVYSEIYK	600.8110++	2	23.5	y6	802.398	1
LEGVYSEIYK	600.8110++	2	23.5	y5	639.335	1
LEGVYSEIYK	600.8110++	2	23.5	y3	423.26	1
LGQGEVIK	422.2504++	2	16.4	y7	730.409	1
LGQGEVIK	422.2504++	2	16.4	y6	673.388	1
LGQGEVIK	422.2504++	2	16.4	y5	545.329	1
LGQGEVIK	422.2504++	2	16.4	y3	359.265	1
AALANVYEYR	585.3011++	2	22.9	y7	914.437	1
AALANVYEYR	585.3011++	2	22.9	y6	843.4	1
AALANVYEYR	585.3011++	2	22.9	y5	729.357	1
AALANVYEYR	585.3011++	2	22.9	y4	630.288	1
SNGIISEVR	487.7669++	2	19	y7	773.452	1
SNGIISEVR	487.7669++	2	19	y6	716.43	1
SNGIISEVR	487.7669++	2	19	y5	603.346	1
SNGIISEVR	487.7669++	2	19	y3	403.23	1
IEPVSFFVPR	595.8320++	2	23.3	y8	948.53	1
IEPVSFFVPR	595.8320++	2	23.3	y7	851.477	1
IEPVSFFVPR	595.8320++	2	23.3	y6	752.409	1
IEPVSFFVPR	595.8320++	2	23.3	y5	665.377	1
ANDIGFNK	439.7220++	2	17.1	y6	693.357	1
ANDIGFNK	439.7220++	2	17.1	y5	578.33	1
ANDIGFNK	439.7220++	2	17.1	y4	465.246	1
ANDIGFNK	439.7220++	2	17.1	b4	414.198	1
WTANLLPAR	521.2956++	2	20.3	y8	855.505	1
WTANLLPAR	521.2956++	2	20.3	y7	754.457	1
WTANLLPAR	521.2956++	2	20.3	y4	456.293	1
IVVQLNGR	449.7771++	2	17.5	y6	686.394	1
IVVQLNGR	449.7771++	2	17.5	y5	587.326	1
IVVQLNGR	449.7771++	2	17.5	y4	459.267	1
IVVQLNGR	449.7771++	2	17.5	b5	553.371	1
ASAQEAIVR	472.7616++	2	18.4	y7	786.447	1
ASAQEAIVR	472.7616++	2	18.4	y6	715.41	1
ASAQEAIVR	472.7616++	2	18.4	y5	587.351	1
ASAQEAIVR	472.7616++	2	18.4	y4	458.309	1
NLFTVEDAIK	575.3111++	2	22.5	y8	922.488	1
NLFTVEDAIK	575.3111++	2	22.5	y7	775.42	1
NLFTVEDAIK	575.3111++	2	22.5	y6	674.372	1
NLFTVEDAIK	575.3111++	2	22.5	y4	446.261	1
EVNSDLYGER	591.2753++	2	23.1	y8	953.432	1
EVNSDLYGER	591.2753++	2	23.1	y7	839.389	1
EVNSDLYGER	591.2753++	2	23.1	y6	752.357	1
EVNSDLYGER	591.2753++	2	23.1	y4	524.246	1
GALDWYPIFK	605.3188++	2	23.7	y7	968.488	1
GALDWYPIFK	605.3188++	2	23.7	y6	853.461	1
GALDWYPIFK	605.3188++	2	23.7	y5	667.381	1
GALDWYPIFK	605.3188++	2	23.7	y4	504.318	1
VANNSLEQLK	558.3064++	2	21.8	y8	945.5	1
VANNSLEQLK	558.3064++	2	21.8	y7	831.457	1
VANNSLEQLK	558.3064++	2	21.8	y6	717.414	1
VANNSLEQLK	558.3064++	2	21.8	y5	630.382	1
VSTEVDAR	438.7247++	2	17	y6	690.342	1
VSTEVDAR	438.7247++	2	17	y5	589.294	1
VSTEVDAR	438.7247++	2	17	y4	460.251	1
VSTEVDAR	438.7247++	2	17	b6	631.293	1
VLLSAPLSK	464.2973++	2	18.1	y8	828.519	1
VLLSAPLSK	464.2973++	2	18.1	y7	715.435	1
VLLSAPLSK	464.2973++	2	18.1	y6	602.351	1
VLLSAPLSK	464.2973++	2	18.1	y4	444.282	1
DDEVLVVR	472.7560++	2	18.4	y6	714.451	1
DDEVLVVR	472.7560++	2	18.4	y5	585.408	1
DDEVLVVR	472.7560++	2	18.4	y4	486.34	1
DDEVLVVR	472.7560++	2	18.4	b4	459.172	1
QSLDVSSDR	503.7436++	2	19.6	y7	791.389	1
QSLDVSSDR	503.7436++	2	19.6	y6	678.305	1
QSLDVSSDR	503.7436++	2	19.6	y5	563.278	1
QSLDVSSDR	503.7436++	2	19.6	y4	464.21	1
AAAALAGGK	729.4254+	1	28.7	y7	587.351	1
AAAALAGGK	729.4254+	1	28.7	y6	516.314	1
AAAALAGGK	729.4254+	1	28.7	y5	445.277	1
AAAALAGGK	729.4254+	1	28.7	b6	469.277	1
LIQSLPPTLK	555.3501++	2	21.7	y8	883.525	1
LIQSLPPTLK	555.3501++	2	21.7	y7	755.466	1
LIQSLPPTLK	555.3501++	2	21.7	y6	668.434	1
LIQSLPPTLK	555.3501++	2	21.7	y4	458.297	1
LAGITTVK	401.7553++	2	15.6	y7	689.419	1
LAGITTVK	401.7553++	2	15.6	y6	618.382	1
LAGITTVK	401.7553++	2	15.6	y5	561.361	1
LAGITTVK	401.7553++	2	15.6	y4	448.277	1
YNVPDFEK	506.2427++	2	19.7	y7	848.415	1
YNVPDFEK	506.2427++	2	19.7	y6	734.372	1
YNVPDFEK	506.2427++	2	19.7	y5	635.304	1
YNVPDFEK	506.2427++	2	19.7	y3	423.224	1
WIQGFLSQK	553.8033++	2	21.6	y7	807.436	1
WIQGFLSQK	553.8033++	2	21.6	y6	679.377	1
WIQGFLSQK	553.8033++	2	21.6	y4	475.287	1
WIQGFLSQK	553.8033++	2	21.6	b3	428.229	1
WLNSVGFGAR	553.7907++	2	21.6	y8	807.411	1
WLNSVGFGAR	553.7907++	2	21.6	y7	693.368	1
WLNSVGFGAR	553.7907++	2	21.6	y6	606.336	1
WLNSVGFGAR	553.7907++	2	21.6	y5	507.267	1
ELNAQYAAGK	532.7722++	2	20.8	y8	822.41	1
ELNAQYAAGK	532.7722++	2	20.8	y7	708.368	1
ELNAQYAAGK	532.7722++	2	20.8	y6	637.33	1
ELNAQYAAGK	532.7722++	2	20.8	y9	468.251	2
LSGGVAVIR	436.2716++	2	16.9	y8	758.452	1
LSGGVAVIR	436.2716++	2	16.9	y7	671.42	1
LSGGVAVIR	436.2716++	2	16.9	y6	614.398	1
LSGGVAVIR	436.2716++	2	16.9	y4	458.309	1
LLQEVASK	887.5197+	1	35	y4	404.25	1
LLQEVASK	887.5197+	1	35	b5	583.345	1
LLQEVASK	887.5197+	1	35	b6	654.382	1
LLQEVASK	887.5197+	1	35	b7	741.414	1
GSQVAVEK	817.4414+	1	32.2	y4	446.261	1
GSQVAVEK	817.4414+	1	32.2	b5	443.225	1
GSQVAVEK	817.4414+	1	32.2	b6	542.293	1
GSQVAVEK	817.4414+	1	32.2	b7	671.336	1
SYTSVAELNR	570.2882++	2	22.3	y8	889.474	1
SYTSVAELNR	570.2882++	2	22.3	y5	602.326	1
SYTSVAELNR	570.2882++	2	22.3	y4	531.289	1
SYTSVAELNR	570.2882++	2	22.3	b5	538.251	1
LSVATADNR	473.7513++	2	18.4	y8	833.411	1
LSVATADNR	473.7513++	2	18.4	y6	647.311	1
LSVATADNR	473.7513++	2	18.4	y5	576.274	1
LSVATADNR	473.7513++	2	18.4	y2	289.162	1
VLEELFQK	503.2844++	2	19.6	y6	793.409	1
VLEELFQK	503.2844++	2	19.6	y5	664.366	1
VLEELFQK	503.2844++	2	19.6	y3	422.24	1
VLEELFQK	503.2844++	2	19.6	b7	859.456	1
SDSQQSIK	446.7222++	2	17.4	y6	690.378	1
SDSQQSIK	446.7222++	2	17.4	y4	475.287	1
SDSQQSIK	446.7222++	2	17.4	y3	347.229	1
SDSQQSIK	446.7222++	2	17.4	b2	203.066	1
LYNDIVPK	481.2713++	2	18.7	y7	848.451	1
LYNDIVPK	481.2713++	2	18.7	y6	685.388	1
LYNDIVPK	481.2713++	2	18.7	y5	571.345	1
LYNDIVPK	481.2713++	2	18.7	y4	456.318	1
SYLASVSQDR	563.2804++	2	22	y8	875.458	1
SYLASVSQDR	563.2804++	2	22	y7	762.374	1
SYLASVSQDR	563.2804++	2	22	y6	691.337	1
SYLASVSQDR	563.2804++	2	22	y4	505.237	1
AILDLNLPK	498.8080++	2	19.4	y7	812.488	1
AILDLNLPK	498.8080++	2	19.4	y6	699.404	1
AILDLNLPK	498.8080++	2	19.4	y5	584.377	1
AILDLNLPK	498.8080++	2	19.4	y4	471.293	1
GLQSGDLER	487.7487++	2	19	y7	804.385	1
GLQSGDLER	487.7487++	2	19	y6	676.326	1
GLQSGDLER	487.7487++	2	19	y5	589.294	1
GLQSGDLER	487.7487++	2	19	y3	417.246	1
LQQDDIGSR	516.2594++	2	20.1	y7	790.369	1
LQQDDIGSR	516.2594++	2	20.1	y6	662.31	1
LQQDDIGSR	516.2594++	2	20.1	y4	432.257	1
LQQDDIGSR	516.2594++	2	20.1	y8	459.717	2
YFIQPSGR	484.2534++	2	18.9	y6	657.368	1
YFIQPSGR	484.2534++	2	18.9	y5	544.284	1
YFIQPSGR	484.2534++	2	18.9	y4	416.225	1
YFIQPSGR	484.2534++	2	18.9	b4	552.282	1
IGYDDSAK	868.4047+	1	34.2	y7	755.321	1
IGYDDSAK	868.4047+	1	34.2	y6	698.299	1
IGYDDSAK	868.4047+	1	34.2	y4	420.209	1
IGYDDSAK	868.4047+	1	34.2	b7	722.299	1
NNYIGPGPPK	528.7773++	2	20.6	y8	828.461	1
NNYIGPGPPK	528.7773++	2	20.6	y7	665.398	1
NNYIGPGPPK	528.7773++	2	20.6	y6	552.314	1
NNYIGPGPPK	528.7773++	2	20.6	y5	495.293	1
LAVLSYYK	478.7762++	2	18.6	y7	843.461	1
LAVLSYYK	478.7762++	2	18.6	y6	772.424	1
LAVLSYYK	478.7762++	2	18.6	y5	673.356	1
LAVLSYYK	478.7762++	2	18.6	y4	560.271	1
TLSDYNIQK	541.2798++	2	21.1	y7	867.421	1
TLSDYNIQK	541.2798++	2	21.1	y6	780.389	1
TLSDYNIQK	541.2798++	2	21.1	y5	665.362	1
TLSDYNIQK	541.2798++	2	21.1	y4	502.298	1
GEIGPFASPK	501.7664++	2	19.6	y8	816.461	1
GEIGPFASPK	501.7664++	2	19.6	y7	703.377	1
GEIGPFASPK	501.7664++	2	19.6	y6	646.356	1
GEIGPFASPK	501.7664++	2	19.6	b7	672.335	1
VLDTDSSVLR	552.7984++	2	21.6	y9	1005.52	1
VLDTDSSVLR	552.7984++	2	21.6	y8	892.437	1
VLDTDSSVLR	552.7984++	2	21.6	y7	777.41	1
VLDTDSSVLR	552.7984++	2	21.6	y5	561.335	1
EFPEYFAAQA	1172.5259+	1	46.4	y8	896.415	1
EFPEYFAAQA	1172.5259+	1	46.4	b7	884.382	1
EFPEYFAAQA	1172.5259+	1	46.4	b8	955.42	1
EFPEYFAAQA	1172.5259+	1	46.4	b9	1083.48	1
GSLENNIR	451.7381++	2	17.6	y6	758.416	1
GSLENNIR	451.7381++	2	17.6	y5	645.331	1
GSLENNIR	451.7381++	2	17.6	y4	516.289	1
GSLENNIR	451.7381++	2	17.6	y3	402.246	1
GDNGEIIEK	487.7431++	2	19	y7	802.431	1
GDNGEIIEK	487.7431++	2	19	y6	688.388	1
GDNGEIIEK	487.7431++	2	19	y3	389.239	1
GDNGEIIEK	487.7431++	2	19	y2	276.155	1
TTLLPGILK	478.3130++	2	18.6	y7	753.523	1
TTLLPGILK	478.3130++	2	18.6	y6	640.439	1
TTLLPGILK	478.3130++	2	18.6	y5	527.355	1
TTLLPGILK	478.3130++	2	18.6	b4	429.271	1
TLEYQVVR	504.2796++	2	19.7	y6	793.42	1
TLEYQVVR	504.2796++	2	19.7	y5	664.378	1
TLEYQVVR	504.2796++	2	19.7	b6	734.372	1
TLEYQVVR	504.2796++	2	19.7	b7	833.44	1
QSDNGDLAVK	523.7593++	2	20.4	y8	831.421	1
QSDNGDLAVK	523.7593++	2	20.4	y7	716.394	1
QSDNGDLAVK	523.7593++	2	20.4	y6	602.351	1
QSDNGDLAVK	523.7593++	2	20.4	y4	430.302	1
LVIVTDPR	456.7793++	2	17.8	y6	700.399	1
LVIVTDPR	456.7793++	2	17.8	y5	587.315	1
LVIVTDPR	456.7793++	2	17.8	y4	488.246	1
LVIVTDPR	456.7793++	2	17.8	b4	425.312	1
LLTTIADAAK	508.8030++	2	19.8	y8	790.431	1
LLTTIADAAK	508.8030++	2	19.8	y7	689.383	1
LLTTIADAAK	508.8030++	2	19.8	y6	588.335	1
LLTTIADAAK	508.8030++	2	19.8	y5	475.251	1
GYKPVAVPAR	529.3113++	2	20.7	y7	709.436	1
GYKPVAVPAR	529.3113++	2	20.7	y5	513.314	1
GYKPVAVPAR	353.2099+++	3	12.2	b6	616.345	1
GYKPVAVPAR	353.2099+++	3	12.2	b7	715.414	1
VATTGEWDK	503.7456++	2	19.6	y8	907.416	1
VATTGEWDK	503.7456++	2	19.6	y7	836.378	1
VATTGEWDK	503.7456++	2	19.6	y6	735.331	1
VATTGEWDK	503.7456++	2	19.6	y5	634.283	1
VVGANPAAIK	470.2847++	2	18.3	y9	840.494	1
VVGANPAAIK	470.2847++	2	18.3	y8	741.425	1
VVGANPAAIK	470.2847++	2	18.3	y7	684.404	1
VVGANPAAIK	470.2847++	2	18.3	y6	613.367	1
FILFGLNDAK	569.3188++	2	22.3	y8	877.478	1
FILFGLNDAK	569.3188++	2	22.3	y7	764.394	1
FILFGLNDAK	569.3188++	2	22.3	y6	617.325	1
FILFGLNDAK	569.3188++	2	22.3	y5	560.304	1
EAAAIAEGK	859.4520+	1	33.9	y7	659.372	1
EAAAIAEGK	859.4520+	1	33.9	y5	517.298	1
EAAAIAEGK	859.4520+	1	33.9	y4	404.214	1
EAAAIAEGK	859.4520+	1	33.9	b7	656.325	1
LGTLVNQK	436.7636++	2	17	y7	759.436	1
LGTLVNQK	436.7636++	2	17	y6	702.414	1
LGTLVNQK	436.7636++	2	17	y5	601.367	1
LGTLVNQK	436.7636++	2	17	y4	488.283	1
VAPAPFGAK	429.2476++	2	16.7	y8	758.42	1
VAPAPFGAK	429.2476++	2	16.7	y7	687.382	1
VAPAPFGAK	429.2476++	2	16.7	y6	590.33	1
VAPAPFGAK	429.2476++	2	16.7	y5	519.293	1
NTAAETFK	881.4363+	1	34.7	y6	666.346	1
NTAAETFK	881.4363+	1	34.7	y5	595.309	1
NTAAETFK	881.4363+	1	34.7	y4	524.271	1
NTAAETFK	881.4363+	1	34.7	b6	588.262	1
AEDEAALAK	459.2324++	2	17.9	y7	717.378	1
AEDEAALAK	459.2324++	2	17.9	y6	602.351	1
AEDEAALAK	459.2324++	2	17.9	y5	473.308	1
AEDEAALAK	459.2324++	2	17.9	y4	402.271	1
TAIIEGVAQR	529.3037++	2	20.7	y7	772.431	1
TAIIEGVAQR	529.3037++	2	20.7	y6	659.347	1
TAIIEGVAQR	529.3037++	2	20.7	y8	443.261	2
TAIIEGVAQR	529.3037++	2	20.7	b7	684.393	1
YDTATAADLR	548.7671++	2	21.4	y8	818.437	1
YDTATAADLR	548.7671++	2	21.4	y7	717.389	1
YDTATAADLR	548.7671++	2	21.4	y6	646.352	1
YDTATAADLR	548.7671++	2	21.4	y4	474.267	1
LIQNEILNK	542.8217++	2	21.2	y7	858.468	1
LIQNEILNK	542.8217++	2	21.2	y6	730.409	1
LIQNEILNK	542.8217++	2	21.2	y7	429.738	2
LIQNEILNK	542.8217++	2	21.2	b6	711.404	1
LVNHFIQEFK	425.5679+++	3	14.9	y6	811.435	1
LVNHFIQEFK	425.5679+++	3	14.9	y5	664.366	1
LVNHFIQEFK	425.5679+++	3	14.9	y4	551.282	1
LVNHFIQEFK	425.5679+++	3	14.9	y9	581.306	2
ETAESYLGAK	1068.5208+	1	42.2	y9	939.478	1
ETAESYLGAK	1068.5208+	1	42.2	y8	838.431	1
ETAESYLGAK	1068.5208+	1	42.2	y6	638.351	1
ETAESYLGAK	1068.5208+	1	42.2	y5	551.319	1
ALQLEAER	465.2562++	2	18.1	y6	745.384	1
ALQLEAER	465.2562++	2	18.1	y5	617.325	1
ALQLEAER	465.2562++	2	18.1	y4	504.241	1
ALQLEAER	465.2562++	2	18.1	b5	555.314	1
VYEIGPVFR	540.2978++	2	21.1	y7	817.457	1
VYEIGPVFR	540.2978++	2	21.1	y6	688.414	1
VYEIGPVFR	540.2978++	2	21.1	y5	575.33	1
VYEIGPVFR	540.2978++	2	21.1	b4	505.266	1
SQDENIVK	466.7378++	2	18.2	y6	717.378	1
SQDENIVK	466.7378++	2	18.2	y4	473.308	1
SQDENIVK	466.7378++	2	18.2	y2	246.181	1
SQDENIVK	466.7378++	2	18.2	b2	216.098	1
TQVTTIYNK	534.2902++	2	20.9	y7	838.467	1
TQVTTIYNK	534.2902++	2	20.9	y6	739.398	1
TQVTTIYNK	534.2902++	2	20.9	y5	638.351	1
TQVTTIYNK	534.2902++	2	20.9	y3	424.219	1
IELVEIGPR	513.3031++	2	20	y7	783.472	1
IELVEIGPR	513.3031++	2	20	y6	670.388	1
IELVEIGPR	513.3031++	2	20	y5	571.32	1
IELVEIGPR	513.3031++	2	20	y4	442.277	1
ILISTDLLAR	557.8452++	2	21.8	y8	888.515	1
ILISTDLLAR	557.8452++	2	21.8	y7	775.431	1
ILISTDLLAR	557.8452++	2	21.8	y6	688.399	1
ILISTDLLAR	557.8452++	2	21.8	y5	587.351	1
ELALQIQK	942.5619+	1	37.2	y6	700.435	1
ELALQIQK	942.5619+	1	37.2	y5	629.398	1
ELALQIQK	942.5619+	1	37.2	b5	555.314	1
ELALQIQK	942.5619+	1	37.2	b6	668.398	1
LAQNDGLLK	486.2796++	2	18.9	y8	858.468	1
LAQNDGLLK	486.2796++	2	18.9	y7	787.431	1
LAQNDGLLK	486.2796++	2	18.9	y6	659.372	1
LAQNDGLLK	486.2796++	2	18.9	y4	430.302	1
GESDDSLNR	496.7176++	2	19.4	y7	806.364	1
GESDDSLNR	496.7176++	2	19.4	y6	719.332	1
GESDDSLNR	496.7176++	2	19.4	y5	604.305	1
GESDDSLNR	496.7176++	2	19.4	y4	489.278	1
DVITLLIK	457.7997++	2	17.8	y6	700.497	1
DVITLLIK	457.7997++	2	17.8	y5	587.413	1
DVITLLIK	457.7997++	2	17.8	y4	486.365	1
DVITLLIK	457.7997++	2	17.8	b4	429.234	1
ALNENEDISR	580.7807++	2	22.7	y8	976.433	1
ALNENEDISR	580.7807++	2	22.7	y7	862.39	1
ALNENEDISR	580.7807++	2	22.7	y6	733.348	1
ALNENEDISR	580.7807++	2	22.7	y5	619.305	1
ILEDALLQSR	579.3299++	2	22.7	y8	931.484	1
ILEDALLQSR	579.3299++	2	22.7	y7	802.442	1
ILEDALLQSR	579.3299++	2	22.7	y6	687.415	1
ILEDALLQSR	579.3299++	2	22.7	y4	503.294	1
YGYIPVINR	547.8033++	2	21.4	y7	874.515	1
YGYIPVINR	547.8033++	2	21.4	y6	711.451	1
YGYIPVINR	547.8033++	2	21.4	y5	598.367	1
YGYIPVINR	547.8033++	2	21.4	b4	497.239	1
EVDPEGTR	451.7143++	2	17.6	y6	674.31	1
EVDPEGTR	451.7143++	2	17.6	y5	559.283	1
EVDPEGTR	451.7143++	2	17.6	y4	462.231	1
NASQIVSSV	904.4734+	1	35.7	b5	514.262	1
NASQIVSSV	904.4734+	1	35.7	b6	613.33	1
NASQIVSSV	904.4734+	1	35.7	b7	700.362	1
NASQIVSSV	904.4734+	1	35.7	b8	787.394	1
LNLPITQLVK	569.8633++	2	22.3	y8	911.592	1
LNLPITQLVK	569.8633++	2	22.3	y7	798.508	1
LNLPITQLVK	569.8633++	2	22.3	y6	701.456	1
LNLPITQLVK	569.8633++	2	22.3	y5	588.372	1
VEVLGPFAFR	567.8189++	2	22.2	y8	906.52	1
VEVLGPFAFR	567.8189++	2	22.2	y7	807.451	1
VEVLGPFAFR	567.8189++	2	22.2	y6	694.367	1
VEVLGPFAFR	567.8189++	2	22.2	y5	637.346	1
NVVLAGVK	400.2554++	2	15.5	y6	586.392	1
NVVLAGVK	400.2554++	2	15.5	y5	487.324	1
NVVLAGVK	400.2554++	2	15.5	b4	426.271	1
NVVLAGVK	400.2554++	2	15.5	b7	653.398	1
VFNAYPAAR	504.7667++	2	19.7	y7	762.389	1
VFNAYPAAR	504.7667++	2	19.7	y6	648.346	1
VFNAYPAAR	504.7667++	2	19.7	y5	577.309	1
VFNAYPAAR	504.7667++	2	19.7	y4	414.246	1
ALAGSEINWR	558.7935++	2	21.8	y8	932.458	1
ALAGSEINWR	558.7935++	2	21.8	y7	861.421	1
ALAGSEINWR	558.7935++	2	21.8	y6	804.4	1
ALAGSEINWR	558.7935++	2	21.8	y4	588.325	1
VLSGSISER	474.2615++	2	18.5	y8	848.447	1
VLSGSISER	474.2615++	2	18.5	y7	735.363	1
VLSGSISER	474.2615++	2	18.5	y6	648.331	1
VLSGSISER	474.2615++	2	18.5	y5	591.31	1
IVDVVGTLSR	529.8139++	2	20.7	y8	846.468	1
IVDVVGTLSR	529.8139++	2	20.7	y6	632.373	1
IVDVVGTLSR	529.8139++	2	20.7	y4	476.283	1
IVDVVGTLSR	529.8139++	2	20.7	b4	427.255	1
AAQDVWNR	480.2383++	2	18.7	y5	689.337	1
AAQDVWNR	480.2383++	2	18.7	y4	574.31	1
AAQDVWNR	480.2383++	2	18.7	y7	444.72	2
AAQDVWNR	480.2383++	2	18.7	y6	409.201	2
YLEQVLDHQR	434.2263+++	3	15.2	y6	767.416	1
YLEQVLDHQR	434.2263+++	3	15.2	y5	668.347	1
YLEQVLDHQR	434.2263+++	3	15.2	y4	555.263	1
YLEQVLDHQR	434.2263+++	3	15.2	y9	569.304	2
YGATSTNPAK	505.2511++	2	19.7	y8	789.41	1
YGATSTNPAK	505.2511++	2	19.7	y7	718.373	1
YGATSTNPAK	505.2511++	2	19.7	y6	617.325	1
YGATSTNPAK	505.2511++	2	19.7	y5	530.293	1
IGSIVANR	829.4890+	1	32.7	y6	659.383	1
IGSIVANR	829.4890+	1	32.7	y5	572.351	1
IGSIVANR	829.4890+	1	32.7	y4	459.267	1
IGSIVANR	829.4890+	1	32.7	b5	470.297	1
LSEGTSFR	448.7272++	2	17.4	y7	783.363	1
LSEGTSFR	448.7272++	2	17.4	y6	696.331	1
LSEGTSFR	448.7272++	2	17.4	y5	567.289	1
LSEGTSFR	448.7272++	2	17.4	y3	409.219	1
NLFTGWVDVK	589.8139++	2	23.1	y8	951.493	1
NLFTGWVDVK	589.8139++	2	23.1	y7	804.425	1
NLFTGWVDVK	589.8139++	2	23.1	y6	703.377	1
NLFTGWVDVK	589.8139++	2	23.1	b4	476.25	1
VYPDVLYTSK	592.8135++	2	23.2	y8	922.488	1
VYPDVLYTSK	592.8135++	2	23.2	y7	825.435	1
VYPDVLYTSK	592.8135++	2	23.2	y6	710.408	1
VYPDVLYTSK	592.8135++	2	23.2	y5	611.34	1
VIGSELVQK	486.7898++	2	19	y7	760.42	1
VIGSELVQK	486.7898++	2	19	y5	616.366	1
VIGSELVQK	486.7898++	2	19	y8	437.256	2
VIGSELVQK	486.7898++	2	19	b8	826.467	1
DLESEYWPR	597.7749++	2	23.4	y7	966.432	1
DLESEYWPR	597.7749++	2	23.4	y6	837.389	1
DLESEYWPR	597.7749++	2	23.4	y4	621.314	1
DLESEYWPR	597.7749++	2	23.4	y3	458.251	1
SSTTDPER	446.7040++	2	17.4	y6	718.337	1
SSTTDPER	446.7040++	2	17.4	y5	617.289	1
SSTTDPER	446.7040++	2	17.4	y4	516.241	1
SSTTDPER	446.7040++	2	17.4	y3	401.214	1
QAPAFLGPK	464.7662++	2	18.1	y7	729.429	1
QAPAFLGPK	464.7662++	2	18.1	y6	632.377	1
QAPAFLGPK	464.7662++	2	18.1	y5	561.34	1
QAPAFLGPK	464.7662++	2	18.1	y4	414.271	1
LLGSDVIEK	487.2819++	2	19	y8	860.472	1
LLGSDVIEK	487.2819++	2	19	y7	747.388	1
LLGSDVIEK	487.2819++	2	19	y6	690.367	1
LLGSDVIEK	487.2819++	2	19	y5	603.335	1
ALTYTPPK	445.7527++	2	17.3	y6	706.377	1
ALTYTPPK	445.7527++	2	17.3	y5	605.329	1
ALTYTPPK	445.7527++	2	17.3	y7	410.234	2
ALTYTPPK	445.7527++	2	17.3	b5	550.287	1
ATYANYNSAK	551.7618++	2	21.6	y8	930.432	1
ATYANYNSAK	551.7618++	2	21.6	y7	767.368	1
ATYANYNSAK	551.7618++	2	21.6	y6	696.331	1
ATYANYNSAK	551.7618++	2	21.6	y8	465.719	2
NVQEFTTAAR	568.7884++	2	22.2	y8	923.458	1
NVQEFTTAAR	568.7884++	2	22.2	y7	795.4	1
NVQEFTTAAR	568.7884++	2	22.2	y6	666.357	1
NVQEFTTAAR	568.7884++	2	22.2	y8	462.233	2
TNLAAAER	423.2274++	2	16.4	y6	630.357	1
TNLAAAER	423.2274++	2	16.4	y5	517.273	1
TNLAAAER	423.2274++	2	16.4	y4	446.236	1
TNLAAAER	423.2274++	2	16.4	b5	471.256	1
GDFGIDLGR	475.2405++	2	18.5	y7	777.425	1
GDFGIDLGR	475.2405++	2	18.5	y6	630.357	1
GDFGIDLGR	475.2405++	2	18.5	y5	573.335	1
GDFGIDLGR	475.2405++	2	18.5	y4	460.251	1
GLVSQILSR	486.7955++	2	19	y7	802.478	1
GLVSQILSR	486.7955++	2	19	y6	703.41	1
GLVSQILSR	486.7955++	2	19	y7	401.743	2
GLVSQILSR	486.7955++	2	19	b7	711.44	1
GAIAAAHYIR	521.7933++	2	20.4	y7	801.437	1
GAIAAAHYIR	521.7933++	2	20.4	y6	730.399	1
GAIAAAHYIR	521.7933++	2	20.4	y5	659.362	1
GAIAAAHYIR	521.7933++	2	20.4	y4	588.325	1
LQQTAFDK	475.7507++	2	18.5	y6	709.352	1
LQQTAFDK	475.7507++	2	18.5	y5	581.293	1
LQQTAFDK	475.7507++	2	18.5	y3	409.208	1
LQQTAFDK	475.7507++	2	18.5	y7	419.209	2
FGPNPLIK	443.2633++	2	17.2	y7	738.451	1
FGPNPLIK	443.2633++	2	17.2	y6	681.429	1
FGPNPLIK	443.2633++	2	17.2	y5	584.377	1
FGPNPLIK	443.2633++	2	17.2	y4	470.334	1
LLEVAQVPK	498.8080++	2	19.4	y8	883.525	1
LLEVAQVPK	498.8080++	2	19.4	y7	770.441	1
LLEVAQVPK	498.8080++	2	19.4	y6	641.398	1
LLEVAQVPK	498.8080++	2	19.4	y5	542.33	1
FLIDGFPR	482.7662++	2	18.8	y6	704.373	1
FLIDGFPR	482.7662++	2	18.8	y5	591.289	1
FLIDGFPR	482.7662++	2	18.8	y4	476.262	1
FLIDGFPR	482.7662++	2	18.8	y3	419.24	1
WLLSASEDHK	593.2986++	2	23.2	y9	999.511	1
WLLSASEDHK	593.2986++	2	23.2	y8	886.426	1
WLLSASEDHK	593.2986++	2	23.2	y7	773.342	1
WLLSASEDHK	593.2986++	2	23.2	y6	686.31	1
QLQVIESFEK	610.8297++	2	23.9	y7	851.451	1
QLQVIESFEK	610.8297++	2	23.9	y6	752.382	1
QLQVIESFEK	610.8297++	2	23.9	y5	639.298	1
QLQVIESFEK	610.8297++	2	23.9	y4	510.256	1
AALTDFER	461.7351++	2	18	y6	780.389	1
AALTDFER	461.7351++	2	18	y5	667.305	1
AALTDFER	461.7351++	2	18	y4	566.257	1
AALTDFER	461.7351++	2	18	y3	451.23	1
WAASSWAK	453.7271++	2	17.6	y7	720.368	1
WAASSWAK	453.7271++	2	17.6	y6	649.33	1
WAASSWAK	453.7271++	2	17.6	y5	578.293	1
WAASSWAK	453.7271++	2	17.6	b7	760.341	1
LEATDYATR	520.2564++	2	20.3	y7	797.379	1
LEATDYATR	520.2564++	2	20.3	y6	726.342	1
LEATDYATR	520.2564++	2	20.3	y5	625.294	1
LEATDYATR	520.2564++	2	20.3	y4	510.267	1
ESLPLIVFLR	593.8633++	2	23.2	y7	857.561	1
ESLPLIVFLR	593.8633++	2	23.2	y5	647.424	1
ESLPLIVFLR	593.8633++	2	23.2	y4	534.34	1
ESLPLIVFLR	593.8633++	2	23.2	y3	435.271	1
DSLDNTFVTR	584.2857++	2	22.9	y7	852.421	1
DSLDNTFVTR	584.2857++	2	22.9	y6	737.394	1
DSLDNTFVTR	584.2857++	2	22.9	y5	623.351	1
DSLDNTFVTR	584.2857++	2	22.9	y4	522.303	1
ITDEEASYK	528.2482++	2	20.6	y8	942.405	1
ITDEEASYK	528.2482++	2	20.6	y7	841.357	1
ITDEEASYK	528.2482++	2	20.6	y6	726.33	1
ITDEEASYK	528.2482++	2	20.6	y5	597.288	1
GSDNVISIK	466.7560++	2	18.2	y7	788.451	1
GSDNVISIK	466.7560++	2	18.2	y6	673.424	1
GSDNVISIK	466.7560++	2	18.2	y4	460.313	1
GSDNVISIK	466.7560++	2	18.2	b5	473.199	1
AFSSDLATWK	563.2824++	2	22	y8	907.452	1
AFSSDLATWK	563.2824++	2	22	y7	820.42	1
AFSSDLATWK	563.2824++	2	22	y4	505.277	1
AFSSDLATWK	563.2824++	2	22	y3	434.24	1
AALAASTTK	417.2400++	2	16.2	y7	691.398	1
AALAASTTK	417.2400++	2	16.2	y6	578.314	1
AALAASTTK	417.2400++	2	16.2	y5	507.277	1
AALAASTTK	417.2400++	2	16.2	y4	436.24	1
IVNGLQNTR	507.7882++	2	19.8	y7	802.417	1
IVNGLQNTR	507.7882++	2	19.8	y6	688.374	1
IVNGLQNTR	507.7882++	2	19.8	y4	518.268	1
IVNGLQNTR	507.7882++	2	19.8	y3	390.21	1
ASAEAPSAPK	464.7404++	2	18.1	y8	770.404	1
ASAEAPSAPK	464.7404++	2	18.1	y7	699.367	1
ASAEAPSAPK	464.7404++	2	18.1	y6	570.325	1
ASAEAPSAPK	464.7404++	2	18.1	y5	499.287	1
QAVDVSPLR	492.7773++	2	19.2	y7	785.452	1
QAVDVSPLR	492.7773++	2	19.2	y6	686.383	1
QAVDVSPLR	492.7773++	2	19.2	y5	571.356	1
QAVDVSPLR	492.7773++	2	19.2	y4	472.288	1
GSSTSYAIK	913.4625+	1	36	y5	581.329	1
GSSTSYAIK	913.4625+	1	36	y4	494.297	1
GSSTSYAIK	913.4625+	1	36	b7	654.273	1
GSSTSYAIK	913.4625+	1	36	b8	767.357	1
VVDLLAPYAR	558.8242++	2	21.8	y8	918.504	1
VVDLLAPYAR	558.8242++	2	21.8	y6	690.393	1
VVDLLAPYAR	558.8242++	2	21.8	y5	577.309	1
VVDLLAPYAR	558.8242++	2	21.8	y4	506.272	1
LTALDYVSEK	569.8032++	2	22.3	y8	924.467	1
LTALDYVSEK	569.8032++	2	22.3	y7	853.43	1
LTALDYVSEK	569.8032++	2	22.3	y6	740.346	1
LTALDYVSEK	569.8032++	2	22.3	y5	625.319	1
LIGPTSVVGR	499.8033++	2	19.5	y8	772.431	1
LIGPTSVVGR	499.8033++	2	19.5	y7	715.41	1
LIGPTSVVGR	499.8033++	2	19.5	y6	618.357	1
LIGPTSVVGR	499.8033++	2	19.5	y5	517.309	1
THGAPTDEVR	541.7649++	2	21.2	y8	844.416	1
THGAPTDEVR	541.7649++	2	21.2	y6	716.357	1
THGAPTDEVR	541.7649++	2	21.2	y9	491.241	2
THGAPTDEVR	541.7649++	2	21.2	b8	809.342	1
IQLEPTVYNK	602.8322++	2	23.6	y8	963.515	1
IQLEPTVYNK	602.8322++	2	23.6	y7	850.431	1
IQLEPTVYNK	602.8322++	2	23.6	y6	721.388	1
IQLEPTVYNK	602.8322++	2	23.6	y3	424.219	1
NLDAAPTLR	485.7694++	2	18.9	y7	743.405	1
NLDAAPTLR	485.7694++	2	18.9	y6	628.378	1
NLDAAPTLR	485.7694++	2	18.9	y5	557.341	1
NLDAAPTLR	485.7694++	2	18.9	b4	414.198	1
VVDIGYER	475.7507++	2	18.5	y6	752.357	1
VVDIGYER	475.7507++	2	18.5	y5	637.33	1
VVDIGYER	475.7507++	2	18.5	y4	524.246	1
VVDIGYER	475.7507++	2	18.5	b4	427.255	1
GIDQYAFR	485.2431++	2	18.9	y6	799.373	1
GIDQYAFR	485.2431++	2	18.9	y4	556.288	1
GIDQYAFR	485.2431++	2	18.9	y6	400.19	2
GIDQYAFR	485.2431++	2	18.9	b6	648.299	1
IYEQEFGTTK	608.2982++	2	23.8	y8	939.442	1
IYEQEFGTTK	608.2982++	2	23.8	y7	810.399	1
IYEQEFGTTK	608.2982++	2	23.8	y5	553.298	1
IYEQEFGTTK	608.2982++	2	23.8	y4	406.23	1
TTPSVVAFTK	525.7951++	2	20.5	y8	848.488	1
TTPSVVAFTK	525.7951++	2	20.5	y7	751.435	1
TTPSVVAFTK	525.7951++	2	20.5	y5	565.334	1
TTPSVVAFTK	525.7951++	2	20.5	y8	424.747	2
IIENAEGSR	494.7565++	2	19.3	y7	762.338	1
IIENAEGSR	494.7565++	2	19.3	y6	633.295	1
IIENAEGSR	494.7565++	2	19.3	y5	519.252	1
IIENAEGSR	494.7565++	2	19.3	y4	448.215	1
VVDETDAEPK	551.7668++	2	21.6	y8	904.389	1
VVDETDAEPK	551.7668++	2	21.6	y7	789.362	1
VVDETDAEPK	551.7668++	2	21.6	y6	660.32	1
VVDETDAEPK	551.7668++	2	21.6	y4	444.245	1
TLNYARPQSN	582.2938++	2	22.8	y6	672.342	1
TLNYARPQSN	582.2938++	2	22.8	y4	445.204	1
TLNYARPQSN	582.2938++	2	22.8	y2	220.093	1
TLNYARPQSN	582.2938++	2	22.8	b2	215.139	1
TGLPTPWTVR	564.3140++	2	22.1	y7	856.468	1
TGLPTPWTVR	564.3140++	2	22.1	y6	759.415	1
TGLPTPWTVR	564.3140++	2	22.1	y5	658.367	1
TGLPTPWTVR	564.3140++	2	22.1	y7	428.737	2
YSYIITEPK	557.2950++	2	21.8	y7	863.487	1
YSYIITEPK	557.2950++	2	21.8	y6	700.424	1
YSYIITEPK	557.2950++	2	21.8	y5	587.34	1
YSYIITEPK	557.2950++	2	21.8	y4	474.256	1
VVDLVEHVAK	370.2169+++	3	12.9	y6	682.388	1
VVDLVEHVAK	370.2169+++	3	12.9	y5	583.32	1
VVDLVEHVAK	370.2169+++	3	12.9	y4	454.277	1
VVDLVEHVAK	370.2169+++	3	12.9	y8	455.753	2
VAINGFGR	417.2350++	2	16.2	y7	734.394	1
VAINGFGR	417.2350++	2	16.2	y6	663.357	1
VAINGFGR	417.2350++	2	16.2	y5	550.273	1
VAINGFGR	417.2350++	2	16.2	y4	436.23	1
TVDGPSHK	420.7141++	2	16.3	y6	640.305	1
TVDGPSHK	420.7141++	2	16.3	y5	525.278	1
TVDGPSHK	420.7141++	2	16.3	y4	468.257	1
TVDGPSHK	420.7141++	2	16.3	b7	694.315	1
FQIPLEELYK	640.3503++	2	25.1	y8	1004.57	1
FQIPLEELYK	640.3503++	2	25.1	y7	891.482	1
FQIPLEELYK	640.3503++	2	25.1	y4	552.303	1
FQIPLEELYK	640.3503++	2	25.1	y8	502.787	2
GGVAGASSNR	438.2201++	2	17	y7	662.322	1
GGVAGASSNR	438.2201++	2	17	y6	591.285	1
GGVAGASSNR	438.2201++	2	17	y5	534.263	1
GGVAGASSNR	438.2201++	2	17	y4	463.226	1
DNSQVFGVAR	546.7753++	2	21.4	y8	863.473	1
DNSQVFGVAR	546.7753++	2	21.4	y7	776.441	1
DNSQVFGVAR	546.7753++	2	21.4	y6	648.383	1
DNSQVFGVAR	546.7753++	2	21.4	y4	402.246	1
QVLIRPSSK	514.3166++	2	20.1	y7	800.499	1
QVLIRPSSK	514.3166++	2	20.1	y6	687.415	1
QVLIRPSSK	514.3166++	2	20.1	y5	574.331	1
QVLIRPSSK	514.3166++	2	20.1	y4	418.23	1
ANALPETTR	486.7591++	2	19	y7	787.431	1
ANALPETTR	486.7591++	2	19	y6	716.394	1
ANALPETTR	486.7591++	2	19	y5	603.31	1
ANALPETTR	486.7591++	2	19	y4	506.257	1
ALELASAEQR	544.2907++	2	21.3	y8	903.453	1
ALELASAEQR	544.2907++	2	21.3	y7	774.41	1
ALELASAEQR	544.2907++	2	21.3	y6	661.326	1
ALELASAEQR	544.2907++	2	21.3	y5	590.289	1
IGTDIQDNK	502.2564++	2	19.6	y8	890.421	1
IGTDIQDNK	502.2564++	2	19.6	y7	833.4	1
IGTDIQDNK	502.2564++	2	19.6	y5	617.325	1
IGTDIQDNK	502.2564++	2	19.6	b7	743.357	1
ISQVDESR	467.2354++	2	18.2	y7	820.38	1
ISQVDESR	467.2354++	2	18.2	y6	733.348	1
ISQVDESR	467.2354++	2	18.2	y5	605.289	1
ISQVDESR	467.2354++	2	18.2	y4	506.221	1
DGVLTDAK	409.7163++	2	15.9	y6	646.377	1
DGVLTDAK	409.7163++	2	15.9	y5	547.309	1
DGVLTDAK	409.7163++	2	15.9	y4	434.225	1
DGVLTDAK	409.7163++	2	15.9	y3	333.177	1
YSYENAVVTK	587.2930++	2	23	y8	923.483	1
YSYENAVVTK	587.2930++	2	23	y7	760.42	1
YSYENAVVTK	587.2930++	2	23	y9	505.761	2
YSYENAVVTK	587.2930++	2	23	y8	462.245	2
LSNVLEAK	437.2556++	2	17	y7	760.42	1
LSNVLEAK	437.2556++	2	17	y6	673.388	1
LSNVLEAK	437.2556++	2	17	y5	559.345	1
LSNVLEAK	437.2556++	2	17	y4	460.277	1
VFAIANAFAK	526.3004++	2	20.5	y8	805.457	1
VFAIANAFAK	526.3004++	2	20.5	y7	734.42	1
VFAIANAFAK	526.3004++	2	20.5	y6	621.335	1
VFAIANAFAK	526.3004++	2	20.5	b4	431.265	1
DYPVVITK	467.7658++	2	18.2	y6	656.434	1
DYPVVITK	467.7658++	2	18.2	y5	559.381	1
DYPVVITK	467.7658++	2	18.2	y4	460.313	1
DYPVVITK	467.7658++	2	18.2	b6	687.371	1
FVWEPALVK	544.8106++	2	21.3	y7	842.477	1
FVWEPALVK	544.8106++	2	21.3	y6	656.398	1
FVWEPALVK	544.8106++	2	21.3	y5	527.355	1
FVWEPALVK	544.8106++	2	21.3	b5	659.319	1
APIEIPLEK	505.3000++	2	19.7	y7	841.503	1
APIEIPLEK	505.3000++	2	19.7	y6	728.419	1
APIEIPLEK	505.3000++	2	19.7	y5	599.376	1
APIEIPLEK	505.3000++	2	19.7	y4	486.292	1
SGDIVILGPR	513.8007++	2	20	y6	654.43	1
SGDIVILGPR	513.8007++	2	20	y5	555.361	1
SGDIVILGPR	513.8007++	2	20	y4	442.277	1
SGDIVILGPR	513.8007++	2	20	b7	698.408	1
GSNLQQIR	458.2540++	2	17.8	y5	657.404	1
GSNLQQIR	458.2540++	2	17.8	y4	544.32	1
GSNLQQIR	458.2540++	2	17.8	y3	416.262	1
GSNLQQIR	458.2540++	2	17.8	b7	741.389	1
EISDAYEVK	527.2586++	2	20.6	y7	811.383	1
EISDAYEVK	527.2586++	2	20.6	y5	609.324	1
EISDAYEVK	527.2586++	2	20.6	y4	538.287	1
EISDAYEVK	527.2586++	2	20.6	y7	406.195	2
VVDLIEYVAK	574.8317++	2	22.5	y8	950.519	1
VVDLIEYVAK	574.8317++	2	22.5	y7	835.492	1
VVDLIEYVAK	574.8317++	2	22.5	y6	722.408	1
VVDLIEYVAK	574.8317++	2	22.5	y5	609.324	1
IAINGFGR	424.2429++	2	16.5	y7	734.394	1
IAINGFGR	424.2429++	2	16.5	y6	663.357	1
IAINGFGR	424.2429++	2	16.5	y5	550.273	1
IAINGFGR	424.2429++	2	16.5	y4	436.23	1
EATYDQIK	967.4731+	1	38.2	y7	838.431	1
EATYDQIK	967.4731+	1	38.2	y6	767.393	1
EATYDQIK	967.4731+	1	38.2	y5	666.346	1
EATYDQIK	967.4731+	1	38.2	b6	708.284	1
VAYPITSK	439.7527++	2	17.1	y7	779.43	1
VAYPITSK	439.7527++	2	17.1	y6	708.393	1
VAYPITSK	439.7527++	2	17.1	y5	545.329	1
VAYPITSK	439.7527++	2	17.1	y4	448.277	1
LTQEEIDR	502.2564++	2	19.6	y6	789.374	1
LTQEEIDR	502.2564++	2	19.6	y5	661.315	1
LTQEEIDR	502.2564++	2	19.6	y4	532.273	1
LTQEEIDR	502.2564++	2	19.6	y7	445.714	2
NKPDPAIVEK	370.8766+++	3	12.9	y4	488.308	1
NKPDPAIVEK	370.8766+++	3	12.9	b4	455.225	1
NKPDPAIVEK	370.8766+++	3	12.9	b5	552.278	1
NKPDPAIVEK	370.8766+++	3	12.9	b6	623.315	1
ILDEYAQR	504.2615++	2	19.7	y6	781.348	1
ILDEYAQR	504.2615++	2	19.7	y5	666.321	1
ILDEYAQR	504.2615++	2	19.7	y4	537.278	1
ILDEYAQR	504.2615++	2	19.7	y7	447.719	2
VDDIVSGVR	480.2615++	2	18.7	y7	745.42	1
VDDIVSGVR	480.2615++	2	18.7	y5	517.309	1
VDDIVSGVR	480.2615++	2	18.7	y4	418.241	1
VDDIVSGVR	480.2615++	2	18.7	b4	443.214	1
ALTDALEVIK	536.8161++	2	21	y8	888.504	1
ALTDALEVIK	536.8161++	2	21	y7	787.456	1
ALTDALEVIK	536.8161++	2	21	y6	672.429	1
ALTDALEVIK	536.8161++	2	21	y3	359.265	1
IPGGDVLDSR	514.7722++	2	20.1	y9	915.453	1
IPGGDVLDSR	514.7722++	2	20.1	y8	818.4	1
IPGGDVLDSR	514.7722++	2	20.1	y9	458.23	2
IPGGDVLDSR	514.7722++	2	20.1	b8	767.393	1
TTTGAYIANR	534.2776++	2	20.9	y8	865.453	1
TTTGAYIANR	534.2776++	2	20.9	y7	764.405	1
TTTGAYIANR	534.2776++	2	20.9	y5	636.346	1
TTTGAYIANR	534.2776++	2	20.9	y4	473.283	1
WDGSSGGVIR	517.2567++	2	20.2	y9	847.427	1
WDGSSGGVIR	517.2567++	2	20.2	y8	732.4	1
WDGSSGGVIR	517.2567++	2	20.2	y6	588.346	1
WDGSSGGVIR	517.2567++	2	20.2	y4	444.293	1
GQPFPFDQLK	588.8060++	2	23	y8	991.525	1
GQPFPFDQLK	588.8060++	2	23	y6	747.404	1
GQPFPFDQLK	588.8060++	2	23	y2	260.197	1
GQPFPFDQLK	588.8060++	2	23	b3	283.14	1
FGINTFINR	541.2931++	2	21.1	y6	764.405	1
FGINTFINR	541.2931++	2	21.1	y5	650.362	1
FGINTFINR	541.2931++	2	21.1	y4	549.314	1
FGINTFINR	541.2931++	2	21.1	y3	402.246	1
SIFQIAQR	481.7745++	2	18.8	y6	762.426	1
SIFQIAQR	481.7745++	2	18.8	y5	615.357	1
SIFQIAQR	481.7745++	2	18.8	b5	589.334	1
SIFQIAQR	481.7745++	2	18.8	b7	788.43	1
VSSAEYYAK	509.2480++	2	19.9	y8	918.42	1
VSSAEYYAK	509.2480++	2	19.9	y7	831.388	1
VSSAEYYAK	509.2480++	2	19.9	y5	673.319	1
VSSAEYYAK	509.2480++	2	19.9	y3	381.213	1
VSGEDVER	445.7143++	2	17.3	y7	791.353	1
VSGEDVER	445.7143++	2	17.3	y6	704.321	1
VSGEDVER	445.7143++	2	17.3	y4	518.257	1
VSGEDVER	445.7143++	2	17.3	y3	403.23	1
ALNSSLDDAR	531.2647++	2	20.7	y8	877.401	1
ALNSSLDDAR	531.2647++	2	20.7	y6	676.326	1
ALNSSLDDAR	531.2647++	2	20.7	y5	589.294	1
ALNSSLDDAR	531.2647++	2	20.7	y4	476.21	1
GIANPIATIR	513.3087++	2	20	y8	855.505	1
GIANPIATIR	513.3087++	2	20	y7	784.468	1
GIANPIATIR	513.3087++	2	20	y6	670.425	1
GIANPIATIR	513.3087++	2	20	y4	460.288	1
QVLENLNSK	522.7878++	2	20.4	y7	817.441	1
QVLENLNSK	522.7878++	2	20.4	y6	704.357	1
QVLENLNSK	522.7878++	2	20.4	y5	575.315	1
QVLENLNSK	522.7878++	2	20.4	y7	409.224	2
IYNTLVDLLR	610.3559++	2	23.9	y8	943.557	1
IYNTLVDLLR	610.3559++	2	23.9	y7	829.514	1
IYNTLVDLLR	610.3559++	2	23.9	y6	728.467	1
IYNTLVDLLR	610.3559++	2	23.9	y5	615.382	1
QVLVVPVGVK	519.3395++	2	20.3	y8	810.545	1
QVLVVPVGVK	519.3395++	2	20.3	y7	697.461	1
QVLVVPVGVK	519.3395++	2	20.3	y6	598.392	1
QVLVVPVGVK	519.3395++	2	20.3	y5	499.324	1
AILGSVER	422.7480++	2	16.4	y6	660.368	1
AILGSVER	422.7480++	2	16.4	y5	547.283	1
AILGSVER	422.7480++	2	16.4	y4	490.262	1
AILGSVER	422.7480++	2	16.4	y3	403.23	1
DAVSVFGFR	499.2587++	2	19.5	y7	811.446	1
DAVSVFGFR	499.2587++	2	19.5	y6	712.378	1
DAVSVFGFR	499.2587++	2	19.5	y5	625.346	1
DAVSVFGFR	499.2587++	2	19.5	y4	526.277	1
VISNPLLAR	491.8058++	2	19.2	y8	883.536	1
VISNPLLAR	491.8058++	2	19.2	y7	770.452	1
VISNPLLAR	491.8058++	2	19.2	y6	683.42	1
VISNPLLAR	491.8058++	2	19.2	y5	569.377	1
SVLEALTQVR	558.3246++	2	21.8	y7	816.457	1
SVLEALTQVR	558.3246++	2	21.8	y6	687.415	1
SVLEALTQVR	558.3246++	2	21.8	y5	616.378	1
SVLEALTQVR	558.3246++	2	21.8	y4	503.294	1
WAVATSGTR	474.7485++	2	18.5	y8	762.41	1
WAVATSGTR	474.7485++	2	18.5	y7	691.373	1
WAVATSGTR	474.7485++	2	18.5	y6	592.305	1
WAVATSGTR	474.7485++	2	18.5	y5	521.268	1
YFITANDVK	535.7795++	2	20.9	y8	907.488	1
YFITANDVK	535.7795++	2	20.9	y7	760.42	1
YFITANDVK	535.7795++	2	20.9	y6	647.336	1
YFITANDVK	535.7795++	2	20.9	y5	546.288	1
AFLIEEQK	489.2687++	2	19.1	y6	759.425	1
AFLIEEQK	489.2687++	2	19.1	y5	646.341	1
AFLIEEQK	489.2687++	2	19.1	y4	533.257	1
AFLIEEQK	489.2687++	2	19.1	y3	404.214	1
AEQVFQNVK	531.7826++	2	20.8	y6	734.42	1
AEQVFQNVK	531.7826++	2	20.8	y5	635.351	1
AEQVFQNVK	531.7826++	2	20.8	y7	431.743	2
AEQVFQNVK	531.7826++	2	20.8	b4	428.214	1
IQQDTLIQTK	594.3352++	2	23.3	y8	946.52	1
IQQDTLIQTK	594.3352++	2	23.3	y7	818.462	1
IQQDTLIQTK	594.3352++	2	23.3	y5	602.387	1
IQQDTLIQTK	594.3352++	2	23.3	y4	489.303	1
TLNYALSK	455.2556++	2	17.7	y7	808.456	1
TLNYALSK	455.2556++	2	17.7	y6	695.372	1
TLNYALSK	455.2556++	2	17.7	y5	581.329	1
TLNYALSK	455.2556++	2	17.7	y4	418.266	1
NLLETVYFEK	628.3321++	2	24.6	y8	1028.53	1
NLLETVYFEK	628.3321++	2	24.6	y7	915.446	1
NLLETVYFEK	628.3321++	2	24.6	y6	786.403	1
NLLETVYFEK	628.3321++	2	24.6	y4	586.287	1
LLGPAVDVLK	512.8237++	2	20	y8	798.472	1
LLGPAVDVLK	512.8237++	2	20	y6	644.398	1
LLGPAVDVLK	512.8237++	2	20	y7	371.229	2
LLGPAVDVLK	512.8237++	2	20	b8	383.229	2
QIVHDSGR	456.2383++	2	17.7	y6	670.327	1
QIVHDSGR	456.2383++	2	17.7	y5	571.258	1
QIVHDSGR	456.2383++	2	17.7	y4	434.199	1
QIVHDSGR	456.2383++	2	17.7	b5	593.304	1
FAGGNAYQR	492.2383++	2	19.2	y8	836.401	1
FAGGNAYQR	492.2383++	2	19.2	y7	765.364	1
FAGGNAYQR	492.2383++	2	19.2	y4	537.278	1
FAGGNAYQR	492.2383++	2	19.2	y3	466.241	1
SWYVPQGAR	1063.5320+	1	42	y5	528.289	1
SWYVPQGAR	532.2696++	2	20.8	y7	790.421	1
SWYVPQGAR	532.2696++	2	20.8	y6	627.357	1
SWYVPQGAR	532.2696++	2	20.8	b3	437.182	1
DSVLTLAR	437.7533++	2	17	y6	672.44	1
DSVLTLAR	437.7533++	2	17	y5	573.372	1
DSVLTLAR	437.7533++	2	17	y4	460.288	1
DSVLTLAR	437.7533++	2	17	b7	700.388	1
VDHFLANEAK	381.8646+++	3	13.3	y7	792.425	1
VDHFLANEAK	381.8646+++	3	13.3	y5	532.273	1
VDHFLANEAK	381.8646+++	3	13.3	y4	461.235	1
VDHFLANEAK	381.8646+++	3	13.3	b5	612.314	1
NIFQSISAK	504.2796++	2	19.7	y7	780.425	1
NIFQSISAK	504.2796++	2	19.7	y6	633.357	1
NIFQSISAK	504.2796++	2	19.7	y4	418.266	1
NIFQSISAK	504.2796++	2	19.7	b8	861.446	1
LPANLLQAQR	562.3327++	2	22	y8	913.521	1
LPANLLQAQR	562.3327++	2	22	y7	842.484	1
LPANLLQAQR	562.3327++	2	22	y5	615.357	1
LPANLLQAQR	562.3327++	2	22	y4	502.273	1
AVIPPLTR	433.7765++	2	16.8	y6	696.44	1
AVIPPLTR	433.7765++	2	16.8	y5	583.356	1
AVIPPLTR	433.7765++	2	16.8	y4	486.303	1
AVIPPLTR	433.7765++	2	16.8	b6	591.386	1
IEEELGDK	466.7322++	2	18.2	y7	819.373	1
IEEELGDK	466.7322++	2	18.2	y6	690.33	1
IEEELGDK	466.7322++	2	18.2	y5	561.288	1
IEEELGDK	466.7322++	2	18.2	y4	432.245	1
IGSEVYHNLK	387.2084+++	3	13.5	y5	674.362	1
IGSEVYHNLK	387.2084+++	3	13.5	y4	511.299	1
IGSEVYHNLK	387.2084+++	3	13.5	y9	523.767	2
IGSEVYHNLK	387.2084+++	3	13.5	y8	495.256	2
SLQNAPVQK	492.7773++	2	19.2	y7	784.431	1
SLQNAPVQK	492.7773++	2	19.2	y6	656.373	1
SLQNAPVQK	492.7773++	2	19.2	y5	542.33	1
SLQNAPVQK	492.7773++	2	19.2	b5	514.262	1
SAGPPSTSNR	487.2385++	2	19	y8	815.401	1
SAGPPSTSNR	487.2385++	2	19	y6	661.326	1
SAGPPSTSNR	487.2385++	2	19	y4	477.242	1
SAGPPSTSNR	487.2385++	2	19	y8	408.204	2
AQVENEFGK	511.2511++	2	19.9	y7	822.399	1
AQVENEFGK	511.2511++	2	19.9	y6	723.331	1
AQVENEFGK	511.2511++	2	19.9	y5	594.288	1
AQVENEFGK	511.2511++	2	19.9	y3	351.203	1
SDAAVIAVR	451.2587++	2	17.5	y7	699.451	1
SDAAVIAVR	451.2587++	2	17.5	y6	628.414	1
SDAAVIAVR	451.2587++	2	17.5	y5	557.377	1
SDAAVIAVR	451.2587++	2	17.5	y4	458.309	1
VNDLPTAIR	499.7851++	2	19.5	y7	785.452	1
VNDLPTAIR	499.7851++	2	19.5	y6	670.425	1
VNDLPTAIR	499.7851++	2	19.5	y5	557.341	1
VNDLPTAIR	499.7851++	2	19.5	b3	329.146	1
QAFQSESAR	512.2463++	2	20	y7	824.39	1
QAFQSESAR	512.2463++	2	20	y6	677.321	1
QAFQSESAR	512.2463++	2	20	y5	549.263	1
QAFQSESAR	512.2463++	2	20	y4	462.231	1
NADSLELLR	515.7800++	2	20.1	y7	845.473	1
NADSLELLR	515.7800++	2	20.1	y6	730.446	1
NADSLELLR	515.7800++	2	20.1	y5	643.414	1
NADSLELLR	515.7800++	2	20.1	y4	530.33	1
YTLDVEAFK	543.2793++	2	21.2	y8	922.488	1
YTLDVEAFK	543.2793++	2	21.2	y7	821.44	1
YTLDVEAFK	543.2793++	2	21.2	y6	708.356	1
YTLDVEAFK	543.2793++	2	21.2	y5	593.329	1
IFTSDSANR	505.7487++	2	19.7	y8	897.406	1
IFTSDSANR	505.7487++	2	19.7	y7	750.338	1
IFTSDSANR	505.7487++	2	19.7	y6	649.29	1
IFTSDSANR	505.7487++	2	19.7	y4	447.231	1
EAAAVAEGK	423.2218++	2	16.4	y7	645.357	1
EAAAVAEGK	423.2218++	2	16.4	y6	574.32	1
EAAAVAEGK	423.2218++	2	16.4	y5	503.282	1
EAAAVAEGK	423.2218++	2	16.4	y4	404.214	1
NAEQHNLVK	526.7778++	2	20.6	y7	867.468	1
NAEQHNLVK	526.7778++	2	20.6	y6	738.426	1
NAEQHNLVK	526.7778++	2	20.6	y8	469.756	2
NAEQHNLVK	526.7778++	2	20.6	b8	906.443	1
AALQTYLPK	502.7924++	2	19.6	y7	862.503	1
AALQTYLPK	502.7924++	2	19.6	y6	749.419	1
AALQTYLPK	502.7924++	2	19.6	y5	621.361	1
AALQTYLPK	502.7924++	2	19.6	y4	520.313	1
WLLEQIQR	543.3087++	2	21.2	y6	786.447	1
WLLEQIQR	543.3087++	2	21.2	y5	673.363	1
WLLEQIQR	543.3087++	2	21.2	y3	416.262	1
WLLEQIQR	543.3087++	2	21.2	b3	413.255	1
VSYYGNPTSK	558.2720++	2	21.8	y9	1016.47	1
VSYYGNPTSK	558.2720++	2	21.8	y8	929.436	1
VSYYGNPTSK	558.2720++	2	21.8	y7	766.373	1
VSYYGNPTSK	558.2720++	2	21.8	y6	603.31	1
ALEEGVTPR	486.2615++	2	18.9	y7	787.394	1
ALEEGVTPR	486.2615++	2	18.9	y6	658.352	1
ALEEGVTPR	486.2615++	2	18.9	y5	529.309	1
ALEEGVTPR	486.2615++	2	18.9	b6	599.304	1
AADALLLK	407.7553++	2	15.8	y7	743.466	1
AADALLLK	407.7553++	2	15.8	y6	672.429	1
AADALLLK	407.7553++	2	15.8	y5	557.402	1
AADALLLK	407.7553++	2	15.8	y4	486.365	1
FGEGASGEER	519.7280++	2	20.3	y7	705.316	1
FGEGASGEER	519.7280++	2	20.3	y6	648.295	1
FGEGASGEER	519.7280++	2	20.3	y5	577.258	1
FGEGASGEER	519.7280++	2	20.3	y4	490.226	1
LSEVDASGFR	540.7696++	2	21.1	y9	967.448	1
LSEVDASGFR	540.7696++	2	21.1	y8	880.416	1
LSEVDASGFR	540.7696++	2	21.1	y7	751.373	1
LSEVDASGFR	540.7696++	2	21.1	y6	652.305	1
IGDILSGR	415.7402++	2	16.1	y7	717.389	1
IGDILSGR	415.7402++	2	16.1	y6	660.368	1
IGDILSGR	415.7402++	2	16.1	y5	545.341	1
IGDILSGR	415.7402++	2	16.1	y4	432.257	1
ASSDASDLLR	517.7593++	2	20.2	y8	876.442	1
ASSDASDLLR	517.7593++	2	20.2	y7	789.41	1
ASSDASDLLR	517.7593++	2	20.2	y6	674.383	1
ASSDASDLLR	517.7593++	2	20.2	y5	603.346	1
AQSQGALLK	915.5258+	1	36.1	y7	716.43	1
AQSQGALLK	915.5258+	1	36.1	y5	501.34	1
AQSQGALLK	915.5258+	1	36.1	b7	656.336	1
AQSQGALLK	915.5258+	1	36.1	b8	769.42	1
QTLGSSQK	424.7272++	2	16.5	y7	720.389	1
QTLGSSQK	424.7272++	2	16.5	y6	619.341	1
QTLGSSQK	424.7272++	2	16.5	y5	506.257	1
QTLGSSQK	424.7272++	2	16.5	y4	449.235	1
LLLTSIPYFR	611.8633++	2	24	y8	996.551	1
LLLTSIPYFR	611.8633++	2	24	y7	883.467	1
LLLTSIPYFR	611.8633++	2	24	y6	782.42	1
LLLTSIPYFR	611.8633++	2	24	y4	582.303	1
VVVAADVNR	471.7720++	2	18.4	y7	744.4	1
VVVAADVNR	471.7720++	2	18.4	y6	645.331	1
VVVAADVNR	471.7720++	2	18.4	y5	574.294	1
VVVAADVNR	471.7720++	2	18.4	y4	503.257	1
ANVTIEGSR	473.7513++	2	18.4	y7	761.415	1
ANVTIEGSR	473.7513++	2	18.4	y6	662.347	1
ANVTIEGSR	473.7513++	2	18.4	y5	561.299	1
ANVTIEGSR	473.7513++	2	18.4	y4	448.215	1
FGGPITYK	441.7396++	2	17.2	y7	735.404	1
FGGPITYK	441.7396++	2	17.2	y6	678.382	1
FGGPITYK	441.7396++	2	17.2	y5	621.361	1
FGGPITYK	441.7396++	2	17.2	y3	411.224	1
EIANLPEVK	506.7873++	2	19.8	y7	770.441	1
EIANLPEVK	506.7873++	2	19.8	y6	699.404	1
EIANLPEVK	506.7873++	2	19.8	y5	585.361	1
EIANLPEVK	506.7873++	2	19.8	y4	472.277	1
ALGAEIIR	421.7584++	2	16.4	y6	658.388	1
ALGAEIIR	421.7584++	2	16.4	y5	601.367	1
ALGAEIIR	421.7584++	2	16.4	y4	530.33	1
ALGAEIIR	421.7584++	2	16.4	y3	401.287	1
FVDDEWLK	526.2584++	2	20.5	y7	904.441	1
FVDDEWLK	526.2584++	2	20.5	y6	805.373	1
FVDDEWLK	526.2584++	2	20.5	y5	690.346	1
FVDDEWLK	526.2584++	2	20.5	y4	575.319	1
IAWTVLFR	503.2976++	2	19.6	y6	821.467	1
IAWTVLFR	503.2976++	2	19.6	y5	635.388	1
IAWTVLFR	503.2976++	2	19.6	y4	534.34	1
IAWTVLFR	503.2976++	2	19.6	y3	435.271	1
GITEEVAK	846.4567+	1	33.4	y6	676.351	1
GITEEVAK	846.4567+	1	33.4	y4	446.261	1
GITEEVAK	846.4567+	1	33.4	b6	629.314	1
GITEEVAK	846.4567+	1	33.4	b7	700.351	1
TTIFSPEGR	504.2615++	2	19.7	y7	805.42	1
TTIFSPEGR	504.2615++	2	19.7	y6	692.336	1
TTIFSPEGR	504.2615++	2	19.7	y5	545.268	1
TTIFSPEGR	504.2615++	2	19.7	y4	458.236	1
VGDGLLLIR	478.3004++	2	18.6	y5	627.455	1
VGDGLLLIR	478.3004++	2	18.6	y4	514.371	1
VGDGLLLIR	478.3004++	2	18.6	y3	401.287	1
VGDGLLLIR	478.3004++	2	18.6	b5	442.23	1
QIAQQDAER	529.7649++	2	20.7	y7	817.38	1
QIAQQDAER	529.7649++	2	20.7	y5	618.284	1
QIAQQDAER	529.7649++	2	20.7	y4	490.226	1
QIAQQDAER	529.7649++	2	20.7	y7	409.194	2
VQNEIDNLEK	601.3066++	2	23.5	y8	974.479	1
VQNEIDNLEK	601.3066++	2	23.5	y6	731.393	1
VQNEIDNLEK	601.3066++	2	23.5	y5	618.309	1
VQNEIDNLEK	601.3066++	2	23.5	y9	551.772	2
LNEPLLAR	463.2769++	2	18	y6	698.42	1
LNEPLLAR	463.2769++	2	18	y5	569.377	1
LNEPLLAR	463.2769++	2	18	y4	472.324	1
LNEPLLAR	463.2769++	2	18	b6	680.398	1
LLQGNLDPR	513.2905++	2	20	y7	799.406	1
LLQGNLDPR	513.2905++	2	20	y6	671.347	1
LLQGNLDPR	513.2905++	2	20	y5	614.326	1
LLQGNLDPR	513.2905++	2	20	b7	754.409	1
LGASYDWSR	527.7513++	2	20.6	y7	884.39	1
LGASYDWSR	527.7513++	2	20.6	y6	813.353	1
LGASYDWSR	527.7513++	2	20.6	y5	726.321	1
LGASYDWSR	527.7513++	2	20.6	y4	563.257	1
DGQITITPK	486.7717++	2	19	y6	672.429	1
DGQITITPK	486.7717++	2	19	y5	559.345	1
DGQITITPK	486.7717++	2	19	b4	414.198	1
DGQITITPK	486.7717++	2	19	b6	628.33	1
LFSYPDTQR	563.7800++	2	22	y7	866.4	1
LFSYPDTQR	563.7800++	2	22	y6	779.368	1
LFSYPDTQR	563.7800++	2	22	y5	616.305	1
LFSYPDTQR	563.7800++	2	22	b4	511.255	1
GSIDEQHPR	519.7518++	2	20.3	y6	781.359	1
GSIDEQHPR	519.7518++	2	20.3	y3	409.231	1
GSIDEQHPR	519.7518++	2	20.3	y7	447.725	2
GSIDEQHPR	519.7518++	2	20.3	b7	767.332	1
IEVLEQELVR	614.3508++	2	24.1	y8	985.568	1
IEVLEQELVR	614.3508++	2	24.1	y7	886.499	1
IEVLEQELVR	614.3508++	2	24.1	y6	773.415	1
IEVLEQELVR	614.3508++	2	24.1	y5	644.373	1
IALIAGYGK	453.2764++	2	17.6	y8	792.461	1
IALIAGYGK	453.2764++	2	17.6	y7	721.424	1
IALIAGYGK	453.2764++	2	17.6	y6	608.34	1
IALIAGYGK	453.2764++	2	17.6	y5	495.256	1
DIEGSVQPSR	544.2726++	2	21.3	y8	859.427	1
DIEGSVQPSR	544.2726++	2	21.3	y7	730.384	1
DIEGSVQPSR	544.2726++	2	21.3	y5	586.331	1
DIEGSVQPSR	544.2726++	2	21.3	y3	359.204	1
LIVEDPLLK	520.3235++	2	20.3	y7	813.472	1
LIVEDPLLK	520.3235++	2	20.3	y6	714.403	1
LIVEDPLLK	520.3235++	2	20.3	y5	585.361	1
LIVEDPLLK	520.3235++	2	20.3	y4	470.334	1
VLNLPSVGSK	507.3031++	2	19.8	y8	801.446	1
VLNLPSVGSK	507.3031++	2	19.8	y7	687.404	1
VLNLPSVGSK	507.3031++	2	19.8	y6	574.32	1
VLNLPSVGSK	507.3031++	2	19.8	b4	440.287	1
NVSEQYEAR	548.2569++	2	21.4	y7	882.395	1
NVSEQYEAR	548.2569++	2	21.4	y5	666.321	1
NVSEQYEAR	548.2569++	2	21.4	y4	538.262	1
NVSEQYEAR	548.2569++	2	21.4	y7	441.701	2
AYFTAPSSER	564.7696++	2	22.1	y8	894.432	1
AYFTAPSSER	564.7696++	2	22.1	y7	747.363	1
AYFTAPSSER	564.7696++	2	22.1	y6	646.315	1
AYFTAPSSER	564.7696++	2	22.1	y5	575.278	1
LSELIGAR	429.7558++	2	16.7	y7	745.42	1
LSELIGAR	429.7558++	2	16.7	y6	658.388	1
LSELIGAR	429.7558++	2	16.7	y5	529.346	1
LSELIGAR	429.7558++	2	16.7	y4	416.262	1
INEGILQR	471.7720++	2	18.4	y7	829.453	1
INEGILQR	471.7720++	2	18.4	y6	715.41	1
INEGILQR	471.7720++	2	18.4	y5	586.367	1
INEGILQR	471.7720++	2	18.4	y3	416.262	1
TFDTTQSK	464.2245++	2	18.1	y7	826.394	1
TFDTTQSK	464.2245++	2	18.1	y6	679.326	1
TFDTTQSK	464.2245++	2	18.1	y5	564.299	1
TFDTTQSK	464.2245++	2	18.1	y7	413.701	2
IGDIIQFER	545.7982++	2	21.3	y7	920.484	1
IGDIIQFER	545.7982++	2	21.3	y6	805.457	1
IGDIIQFER	545.7982++	2	21.3	y5	692.373	1
IGDIIQFER	545.7982++	2	21.3	y4	579.289	1
VIDPIAPR	440.7662++	2	17.1	y7	781.457	1
VIDPIAPR	440.7662++	2	17.1	y6	668.373	1
VIDPIAPR	440.7662++	2	17.1	y5	553.346	1
VIDPIAPR	440.7662++	2	17.1	y4	456.293	1
TFILGGLK	424.7656++	2	16.5	y7	747.476	1
TFILGGLK	424.7656++	2	16.5	y6	600.408	1
TFILGGLK	424.7656++	2	16.5	y5	487.324	1
TFILGGLK	424.7656++	2	16.5	b4	475.291	1
NFVLSQGPSR	552.7935++	2	21.6	y8	843.468	1
NFVLSQGPSR	552.7935++	2	21.6	y7	744.4	1
NFVLSQGPSR	552.7935++	2	21.6	y6	631.316	1
NFVLSQGPSR	552.7935++	2	21.6	y4	416.225	1
HTAIVNPVK	489.7902++	2	19.1	y8	841.514	1
HTAIVNPVK	489.7902++	2	19.1	y7	740.467	1
HTAIVNPVK	489.7902++	2	19.1	y6	669.429	1
HTAIVNPVK	489.7902++	2	19.1	b6	636.346	1
NLIEVGADPR	542.2933++	2	21.2	y8	856.452	1
NLIEVGADPR	542.2933++	2	21.2	y7	743.368	1
NLIEVGADPR	542.2933++	2	21.2	y5	515.257	1
NLIEVGADPR	542.2933++	2	21.2	b8	812.415	1
SLSFLTAVTR	547.8139++	2	21.4	y8	894.504	1
SLSFLTAVTR	547.8139++	2	21.4	y6	660.404	1
SLSFLTAVTR	547.8139++	2	21.4	y4	446.272	1
SLSFLTAVTR	547.8139++	2	21.4	b6	649.356	1
ADGIAAGK	351.6927++	2	13.6	y7	631.341	1
ADGIAAGK	351.6927++	2	13.6	y6	516.314	1
ADGIAAGK	351.6927++	2	13.6	y5	459.293	1
ADGIAAGK	351.6927++	2	13.6	b5	428.214	1
AFQNSESSK	499.2329++	2	19.5	y7	779.353	1
AFQNSESSK	499.2329++	2	19.5	y6	651.294	1
AFQNSESSK	499.2329++	2	19.5	y5	537.251	1
AFQNSESSK	499.2329++	2	19.5	b2	219.113	1
GLNNGENVAK	508.2620++	2	19.8	y8	845.411	1
GLNNGENVAK	508.2620++	2	19.8	y7	731.368	1
GLNNGENVAK	508.2620++	2	19.8	y6	617.325	1
GLNNGENVAK	508.2620++	2	19.8	y2	218.15	1
VIIITSSAK	466.2948++	2	18.1	y7	719.43	1
VIIITSSAK	466.2948++	2	18.1	y6	606.346	1
VIIITSSAK	466.2948++	2	18.1	y5	493.262	1
VIIITSSAK	466.2948++	2	18.1	b5	540.376	1
VAASSTSLR	446.2483++	2	17.3	y7	721.384	1
VAASSTSLR	446.2483++	2	17.3	y6	650.347	1
VAASSTSLR	446.2483++	2	17.3	y5	563.315	1
VAASSTSLR	446.2483++	2	17.3	y4	476.283	1
NATTGAGELR	495.2542++	2	19.3	y8	804.421	1
NATTGAGELR	495.2542++	2	19.3	y7	703.373	1
NATTGAGELR	495.2542++	2	19.3	y6	602.326	1
NATTGAGELR	495.2542++	2	19.3	y4	474.267	1
LGWITGSSK	474.7611++	2	18.5	y8	835.431	1
LGWITGSSK	474.7611++	2	18.5	y7	778.409	1
LGWITGSSK	474.7611++	2	18.5	y6	592.33	1
LGWITGSSK	474.7611++	2	18.5	b5	571.324	1
NLGDAVPEVR	535.2855++	2	20.9	y8	842.437	1
NLGDAVPEVR	535.2855++	2	20.9	y5	599.351	1
NLGDAVPEVR	535.2855++	2	20.9	y4	500.283	1
NLGDAVPEVR	535.2855++	2	20.9	b6	570.288	1
NIVEAAAVR	471.7720++	2	18.4	y7	715.41	1
NIVEAAAVR	471.7720++	2	18.4	y6	616.341	1
NIVEAAAVR	471.7720++	2	18.4	y5	487.299	1
NIVEAAAVR	471.7720++	2	18.4	y4	416.262	1
VSPADAAK	758.4043+	1	29.8	y6	572.304	1
VSPADAAK	758.4043+	1	29.8	y4	404.214	1
VSPADAAK	758.4043+	1	29.8	b6	541.262	1
VSPADAAK	758.4043+	1	29.8	b7	612.299	1
EAANTNIEQK	559.2778++	2	21.9	y6	732.389	1
EAANTNIEQK	559.2778++	2	21.9	y5	631.341	1
EAANTNIEQK	559.2778++	2	21.9	y4	517.298	1
EAANTNIEQK	559.2778++	2	21.9	b4	386.167	1
SVATISQEQK	545.7906++	2	21.3	y8	904.473	1
SVATISQEQK	545.7906++	2	21.3	y7	833.436	1
SVATISQEQK	545.7906++	2	21.3	y6	732.389	1
SVATISQEQK	545.7906++	2	21.3	y5	619.305	1
VASGAIAEK	845.4727+	1	33.3	y7	675.367	1
[truncated: 838 more rows]

## Sheet: Supplementary Table 2
Supplementary Table 2 Correspondence table between mutant nanobodies (Nbs) and peptide barcodes
Anti-GFP mutant Nbs	Amino acid sequences of peptide barcodes
Q1A	EANVTGLR
V2A	AQGVAVQLK
Q3A	LAGEFGLK
L4A	VFLDIGLQR
V5A	LGDFNLIAK
E6A	LLGPQLSK
S7A	TALAEVQAR
G8A	YDLTVPFAR
G9A	ILAVDTVSK
L11A	GIGQPWDAFR
V12A	GIDTPALDR
Q13A	FGNFPAQWK
P14A	IAPELFLK
G15A	LVEAPVEFVR
G16A	LILPGELAK
S17A	VDDELLVAR
L18A	LGPISNLVK
R19A	LLGQYPDVLR
L20A	IFTLPEDDFK
S21A	VLLSYNER
C22A	FLAAESLR
S25A	LNAGEAIFLR
G26A	LVGQVVGAK
F27A	FGVDLNSK
P28A	NLLSVAYK
V29A	LAVNLVPFPR
N30A	LYQVEYAFK
R31A	DSLGDYLR
Y32A	SIQVTETPVR
S33A	NIVEAAAVR
M34A	VIDPIAPR
R35A	NFVLSQGPSR
W36A	LSELIGAR
Y37A	VLNLPSVGSK
R38A	IALIAGYGK
Q39A	LGASYDWSR
P41A	TTIFSPEGR
G42A	EIANLPEVK
K43A	LLLTSIPYFR
E44A	WLLEQIQR
R45A	YTLDVEAFK
E46A	IGSEVYHNLK
W47A	AFLIEEQK
V48A	SVLEALTQVR
G50A	DAVSVFGFR
M51A	IYNTLVDLLR
S52A	SGDIVILGPR
S53A	DNSQVFGVAR
G55A	VVDLVEHVAK
D56A	TGLPTPWTVR
R57A	VVDIGYER
S58A	LIGPTSVVGR
S59A	GSDNVISIK
Y60A	DSLDNTFVTR
E61A	WAASSWAK
D62A	WLLSASEDHK
S63A	FGPNPLIK
V64A	NVQEFTTAAR
K65A	LLGSDVIEK
G66A	VYPDVLYTSK
R67A	YLEQVLDHQR
F68A	DVITLLIK
T69A	ILISTDLLAR
I70A	VYEIGPVFR
S71A	VVGANPAAIK
R72A	LVIVTDPR
D73A	TLSDYNIQK
D74A	NNYIGPGPPK
R76A	AILDLNLPK
N77A	LSGGVAVIR
T78A	LIQSLPPTLK
V79A	DDEVLVVR
Y80A	AALANVYEYR
L81A	IPAWFLNR
Q82A	VISEILTR
M83A	IFAIAFTR
N84A	FNVEYFAK
S85A	EALDFFSR
L86A	SFPTSGAIDR
K87A	AAGLTAAYAR
P88A	TYDQVIALR
D90A	TIDQEFPNAK
T91A	VLYVGNLDK
V93A	YGGYGNLIIK
Y94A	LSTSVGWK
Y95A	GWDVGIPK
C96A	TGLDISDDAR
N97A	LLSDFFDGK
V98A	EALDFFAR
N99A	IGIVEISPK
V100A	ELYEVDVLK
G101A	STLTDSLVQR
F102A	VEFLEDTSR
E103A	EISDLYTGVR
Y104A	ETGLADSLLK
W105A	QLGEWAGLGK
G106A	TSIIGTIGPK
Q107A	FALIAGYGK
G108A	GAPLFVLK
T109A	TGVVYNVTK
Q110A	LLGLTPVER
V111A	QGVLLPTR
T112A	AGLTFPVGR
V113A	QANNFLWPFK
S114A	LLTSVPGSK
S115A	TVYVSVAAPR
WT	EDTVSWFK

## Sheet: Supplementary Table 3
Supplementary Table 3 Transitions of the peptide barcodes selected in this study
Peptide	Precursor	Precursor charge	Collision energy	Fragment ion	Product m/z	Product charge
EANVTGLR	859.4632+	1	33.9	y7	730.421	1
EANVTGLR	859.4632+	1	33.9	y6	659.383	1
EANVTGLR	859.4632+	1	33.9	y5	545.341	1
EANVTGLR	859.4632+	1	33.9	y4	446.272	1
AQGVAVQLK	457.2769++	2	17.8	y7	714.451	1
AQGVAVQLK	457.2769++	2	17.8	y6	657.429	1
AQGVAVQLK	457.2769++	2	17.8	y5	558.361	1
AQGVAVQLK	457.2769++	2	17.8	y4	487.324	1
LAGEFGLK	417.7396++	2	16.2	y7	721.388	1
LAGEFGLK	417.7396++	2	16.2	y6	650.351	1
LAGEFGLK	417.7396++	2	16.2	y5	593.329	1
LAGEFGLK	417.7396++	2	16.2	y4	464.287	1
VFLDIGLQR	530.8111++	2	20.7	y7	814.478	1
VFLDIGLQR	530.8111++	2	20.7	y6	701.394	1
VFLDIGLQR	530.8111++	2	20.7	y5	586.367	1
VFLDIGLQR	530.8111++	2	20.7	y4	473.283	1
LGDFNLIAK	495.7846++	2	19.3	y8	877.478	1
LGDFNLIAK	495.7846++	2	19.3	y7	820.456	1
LGDFNLIAK	495.7846++	2	19.3	y6	705.429	1
LGDFNLIAK	495.7846++	2	19.3	y5	558.361	1
LLGPQLSK	428.2686++	2	16.6	y7	742.446	1
LLGPQLSK	428.2686++	2	16.6	y6	629.362	1
LLGPQLSK	428.2686++	2	16.6	y5	572.34	1
LLGPQLSK	428.2686++	2	16.6	y4	475.287	1
TALAEVQAR	479.7694++	2	18.7	y7	786.447	1
TALAEVQAR	479.7694++	2	18.7	y6	673.363	1
TALAEVQAR	479.7694++	2	18.7	y5	602.326	1
TALAEVQAR	479.7694++	2	18.7	y4	473.283	1
YDLTVPFAR	541.2875++	2	21.1	y7	803.477	1
YDLTVPFAR	541.2875++	2	21.1	y6	690.393	1
YDLTVPFAR	541.2875++	2	21.1	y5	589.346	1
YDLTVPFAR	541.2875++	2	21.1	y4	490.277	1
ILAVDTVSK	473.2844++	2	18.4	y8	832.477	1
ILAVDTVSK	473.2844++	2	18.4	y7	719.393	1
ILAVDTVSK	473.2844++	2	18.4	y6	648.356	1
ILAVDTVSK	473.2844++	2	18.4	y5	549.288	1
GIGQPWDAFR	573.7882++	2	22.4	y8	976.464	1
GIGQPWDAFR	573.7882++	2	22.4	y6	791.383	1
GIGQPWDAFR	573.7882++	2	22.4	y4	508.251	1
GIGQPWDAFR	573.7882++	2	22.4	y8	488.735	2
GIDTPALDR	479.2536++	2	18.7	y7	787.394	1
GIDTPALDR	479.2536++	2	18.7	y6	672.368	1
GIDTPALDR	479.2536++	2	18.7	y5	571.32	1
GIDTPALDR	479.2536++	2	18.7	y4	474.267	1
FGNFPAQWK	547.7745++	2	21.4	y7	890.452	1
FGNFPAQWK	547.7745++	2	21.4	y5	629.341	1
FGNFPAQWK	547.7745++	2	21.4	y5	315.174	2
FGNFPAQWK	547.7745++	2	21.4	b3	319.14	1
IAPELFLK	465.7866++	2	18.1	y6	746.445	1
IAPELFLK	465.7866++	2	18.1	y5	649.392	1
IAPELFLK	465.7866++	2	18.1	y4	520.349	1
IAPELFLK	465.7866++	2	18.1	y3	407.265	1
LVEAPVEFVR	579.8295++	2	22.7	y8	946.499	1
LVEAPVEFVR	579.8295++	2	22.7	y7	817.457	1
LVEAPVEFVR	579.8295++	2	22.7	y6	746.42	1
LVEAPVEFVR	579.8295++	2	22.7	b4	413.239	1
LILPGELAK	477.3051++	2	18.6	y8	840.519	1
LILPGELAK	477.3051++	2	18.6	y7	727.435	1
LILPGELAK	477.3051++	2	18.6	y6	614.351	1
LILPGELAK	477.3051++	2	18.6	y5	517.298	1
VDDELLVAR	515.2824++	2	20.1	y8	930.489	1
VDDELLVAR	515.2824++	2	20.1	y7	815.462	1
VDDELLVAR	515.2824++	2	20.1	y5	571.393	1
VDDELLVAR	515.2824++	2	20.1	y4	458.309	1
LGPISNLVK	470.7949++	2	18.3	y8	827.499	1
LGPISNLVK	470.7949++	2	18.3	y7	770.477	1
LGPISNLVK	470.7949++	2	18.3	y6	673.424	1
LGPISNLVK	470.7949++	2	18.3	y5	560.34	1
LLGQYPDVLR	587.3350++	2	23	y8	947.495	1
LLGQYPDVLR	587.3350++	2	23	y6	762.414	1
LLGQYPDVLR	587.3350++	2	23	y5	599.351	1
LLGQYPDVLR	587.3350++	2	23	b5	575.319	1
IFTLPEDDFK	612.8110++	2	24	y8	964.462	1
IFTLPEDDFK	612.8110++	2	24	y6	750.33	1
IFTLPEDDFK	612.8110++	2	24	y2	294.181	1
IFTLPEDDFK	612.8110++	2	24	b3	362.207	1
VLLSYNER	497.2718++	2	19.4	y7	894.468	1
VLLSYNER	497.2718++	2	19.4	y6	781.384	1
VLLSYNER	497.2718++	2	19.4	y5	668.3	1
VLLSYNER	497.2718++	2	19.4	b6	690.382	1
FLAAESLR	453.7558++	2	17.6	y6	646.352	1
FLAAESLR	453.7558++	2	17.6	y5	575.315	1
FLAAESLR	453.7558++	2	17.6	y4	504.278	1
FLAAESLR	453.7558++	2	17.6	b4	403.234	1
LNAGEAIFLR	552.3140++	2	21.6	y8	876.494	1
LNAGEAIFLR	552.3140++	2	21.6	y7	805.457	1
LNAGEAIFLR	552.3140++	2	21.6	y5	619.393	1
LNAGEAIFLR	552.3140++	2	21.6	y3	435.271	1
LVGQVVGAK	435.7740++	2	16.9	y8	757.457	1
LVGQVVGAK	435.7740++	2	16.9	y7	658.388	1
LVGQVVGAK	435.7740++	2	16.9	y5	473.308	1
LVGQVVGAK	435.7740++	2	16.9	b6	596.377	1
FGVDLNSK	440.2322++	2	17.1	y7	732.389	1
FGVDLNSK	440.2322++	2	17.1	y6	675.367	1
FGVDLNSK	440.2322++	2	17.1	y5	576.299	1
FGVDLNSK	440.2322++	2	17.1	y4	461.272	1
NLLSVAYK	454.2660++	2	17.7	y7	793.482	1
NLLSVAYK	454.2660++	2	17.7	y6	680.398	1
NLLSVAYK	454.2660++	2	17.7	y5	567.314	1
NLLSVAYK	454.2660++	2	17.7	y4	480.282	1
LAVNLVPFPR	563.3426++	2	22	y7	842.488	1
LAVNLVPFPR	563.3426++	2	22	y5	615.361	1
LAVNLVPFPR	563.3426++	2	22	y4	516.293	1
LAVNLVPFPR	563.3426++	2	22	b6	610.392	1
LYQVEYAFK	580.8030++	2	22.7	y7	884.451	1
LYQVEYAFK	580.8030++	2	22.7	y6	756.393	1
LYQVEYAFK	580.8030++	2	22.7	y5	657.324	1
LYQVEYAFK	580.8030++	2	22.7	b7	867.425	1
DSLGDYLR	469.7325++	2	18.3	y6	736.399	1
DSLGDYLR	469.7325++	2	18.3	y5	623.315	1
DSLGDYLR	469.7325++	2	18.3	y4	566.293	1
DSLGDYLR	469.7325++	2	18.3	b5	488.199	1
SIQVTETPVR	565.3142++	2	22.1	y7	801.446	1
SIQVTETPVR	565.3142++	2	22.1	y6	702.378	1
SIQVTETPVR	565.3142++	2	22.1	y4	472.288	1
SIQVTETPVR	565.3142++	2	22.1	y8	465.256	2
NIVEAAAVR	471.7720++	2	18.4	y7	715.41	1
NIVEAAAVR	471.7720++	2	18.4	y6	616.341	1
NIVEAAAVR	471.7720++	2	18.4	y5	487.299	1
NIVEAAAVR	471.7720++	2	18.4	y4	416.262	1
VIDPIAPR	440.7662++	2	17.1	y7	781.457	1
VIDPIAPR	440.7662++	2	17.1	y6	668.373	1
VIDPIAPR	440.7662++	2	17.1	y5	553.346	1
VIDPIAPR	440.7662++	2	17.1	y4	456.293	1
NFVLSQGPSR	552.7935++	2	21.6	y8	843.468	1
NFVLSQGPSR	552.7935++	2	21.6	y7	744.4	1
NFVLSQGPSR	552.7935++	2	21.6	y6	631.316	1
NFVLSQGPSR	552.7935++	2	21.6	y4	416.225	1
LSELIGAR	429.7558++	2	16.7	y7	745.42	1
LSELIGAR	429.7558++	2	16.7	y6	658.388	1
LSELIGAR	429.7558++	2	16.7	y5	529.346	1
LSELIGAR	429.7558++	2	16.7	y4	416.262	1
VLNLPSVGSK	507.3031++	2	19.8	y8	801.446	1
VLNLPSVGSK	507.3031++	2	19.8	y7	687.404	1
VLNLPSVGSK	507.3031++	2	19.8	y6	574.32	1
VLNLPSVGSK	507.3031++	2	19.8	b4	440.287	1
IALIAGYGK	453.2764++	2	17.6	y8	792.461	1
IALIAGYGK	453.2764++	2	17.6	y7	721.424	1
IALIAGYGK	453.2764++	2	17.6	y6	608.34	1
IALIAGYGK	453.2764++	2	17.6	y5	495.256	1
LGASYDWSR	527.7513++	2	20.6	y7	884.39	1
LGASYDWSR	527.7513++	2	20.6	y6	813.353	1
LGASYDWSR	527.7513++	2	20.6	y5	726.321	1
LGASYDWSR	527.7513++	2	20.6	y4	563.257	1
TTIFSPEGR	504.2615++	2	19.7	y7	805.42	1
TTIFSPEGR	504.2615++	2	19.7	y6	692.336	1
TTIFSPEGR	504.2615++	2	19.7	y5	545.268	1
TTIFSPEGR	504.2615++	2	19.7	y4	458.236	1
EIANLPEVK	506.7873++	2	19.8	y7	770.441	1
EIANLPEVK	506.7873++	2	19.8	y6	699.404	1
EIANLPEVK	506.7873++	2	19.8	y5	585.361	1
EIANLPEVK	506.7873++	2	19.8	y4	472.277	1
LLLTSIPYFR	611.8633++	2	24	y8	996.551	1
LLLTSIPYFR	611.8633++	2	24	y7	883.467	1
LLLTSIPYFR	611.8633++	2	24	y6	782.42	1
LLLTSIPYFR	611.8633++	2	24	y4	582.303	1
WLLEQIQR	543.3087++	2	21.2	y6	786.447	1
WLLEQIQR	543.3087++	2	21.2	y5	673.363	1
WLLEQIQR	543.3087++	2	21.2	y3	416.262	1
WLLEQIQR	543.3087++	2	21.2	b3	413.255	1
YTLDVEAFK	543.2793++	2	21.2	y8	922.488	1
YTLDVEAFK	543.2793++	2	21.2	y7	821.44	1
YTLDVEAFK	543.2793++	2	21.2	y6	708.356	1
YTLDVEAFK	543.2793++	2	21.2	y5	593.329	1
IGSEVYHNLK	387.2084+++	3	13.5	y5	674.362	1
IGSEVYHNLK	387.2084+++	3	13.5	y4	511.299	1
IGSEVYHNLK	387.2084+++	3	13.5	y9	523.767	2
IGSEVYHNLK	387.2084+++	3	13.5	y8	495.256	2
AFLIEEQK	489.2687++	2	19.1	y6	759.425	1
AFLIEEQK	489.2687++	2	19.1	y5	646.341	1
AFLIEEQK	489.2687++	2	19.1	y4	533.257	1
AFLIEEQK	489.2687++	2	19.1	y3	404.214	1
SVLEALTQVR	558.3246++	2	21.8	y7	816.457	1
SVLEALTQVR	558.3246++	2	21.8	y6	687.415	1
SVLEALTQVR	558.3246++	2	21.8	y5	616.378	1
SVLEALTQVR	558.3246++	2	21.8	y4	503.294	1
DAVSVFGFR	499.2587++	2	19.5	y7	811.446	1
DAVSVFGFR	499.2587++	2	19.5	y6	712.378	1
DAVSVFGFR	499.2587++	2	19.5	y5	625.346	1
DAVSVFGFR	499.2587++	2	19.5	y4	526.277	1
IYNTLVDLLR	610.3559++	2	23.9	y8	943.557	1
IYNTLVDLLR	610.3559++	2	23.9	y7	829.514	1
IYNTLVDLLR	610.3559++	2	23.9	y6	728.467	1
IYNTLVDLLR	610.3559++	2	23.9	y5	615.382	1
SGDIVILGPR	513.8007++	2	20	y6	654.43	1
SGDIVILGPR	513.8007++	2	20	y5	555.361	1
SGDIVILGPR	513.8007++	2	20	y4	442.277	1
SGDIVILGPR	513.8007++	2	20	b7	698.408	1
DNSQVFGVAR	546.7753++	2	21.4	y8	863.473	1
DNSQVFGVAR	546.7753++	2	21.4	y7	776.441	1
DNSQVFGVAR	546.7753++	2	21.4	y6	648.383	1
DNSQVFGVAR	546.7753++	2	21.4	y4	402.246	1
VVDLVEHVAK	370.2169+++	3	12.9	y6	682.388	1
VVDLVEHVAK	370.2169+++	3	12.9	y5	583.32	1
VVDLVEHVAK	370.2169+++	3	12.9	y4	454.277	1
VVDLVEHVAK	370.2169+++	3	12.9	y8	455.753	2
TGLPTPWTVR	564.3140++	2	22.1	y7	856.468	1
TGLPTPWTVR	564.3140++	2	22.1	y6	759.415	1
TGLPTPWTVR	564.3140++	2	22.1	y5	658.367	1
TGLPTPWTVR	564.3140++	2	22.1	y7	428.737	2
VVDIGYER	475.7507++	2	18.5	y6	752.357	1
VVDIGYER	475.7507++	2	18.5	y5	637.33	1
VVDIGYER	475.7507++	2	18.5	y4	524.246	1
VVDIGYER	475.7507++	2	18.5	b4	427.255	1
LIGPTSVVGR	499.8033++	2	19.5	y8	772.431	1
LIGPTSVVGR	499.8033++	2	19.5	y7	715.41	1
LIGPTSVVGR	499.8033++	2	19.5	y6	618.357	1
LIGPTSVVGR	499.8033++	2	19.5	y5	517.309	1
GSDNVISIK	466.7560++	2	18.2	y7	788.451	1
GSDNVISIK	466.7560++	2	18.2	y6	673.424	1
GSDNVISIK	466.7560++	2	18.2	y4	460.313	1
GSDNVISIK	466.7560++	2	18.2	b5	473.199	1
DSLDNTFVTR	584.2857++	2	22.9	y7	852.421	1
DSLDNTFVTR	584.2857++	2	22.9	y6	737.394	1
DSLDNTFVTR	584.2857++	2	22.9	y5	623.351	1
DSLDNTFVTR	584.2857++	2	22.9	y4	522.303	1
WAASSWAK	453.7271++	2	17.6	y7	720.368	1
WAASSWAK	453.7271++	2	17.6	y6	649.33	1
WAASSWAK	453.7271++	2	17.6	y5	578.293	1
WAASSWAK	453.7271++	2	17.6	b7	760.341	1
WLLSASEDHK	593.2986++	2	23.2	y9	999.511	1
WLLSASEDHK	593.2986++	2	23.2	y8	886.426	1
WLLSASEDHK	593.2986++	2	23.2	y7	773.342	1
WLLSASEDHK	593.2986++	2	23.2	y6	686.31	1
FGPNPLIK	443.2633++	2	17.2	y7	738.451	1
FGPNPLIK	443.2633++	2	17.2	y6	681.429	1
FGPNPLIK	443.2633++	2	17.2	y5	584.377	1
FGPNPLIK	443.2633++	2	17.2	y4	470.334	1
NVQEFTTAAR	568.7884++	2	22.2	y8	923.458	1
NVQEFTTAAR	568.7884++	2	22.2	y7	795.4	1
NVQEFTTAAR	568.7884++	2	22.2	y6	666.357	1
NVQEFTTAAR	568.7884++	2	22.2	y8	462.233	2
LLGSDVIEK	487.2819++	2	19	y8	860.472	1
LLGSDVIEK	487.2819++	2	19	y7	747.388	1
LLGSDVIEK	487.2819++	2	19	y6	690.367	1
LLGSDVIEK	487.2819++	2	19	y5	603.335	1
VYPDVLYTSK	592.8135++	2	23.2	y8	922.488	1
VYPDVLYTSK	592.8135++	2	23.2	y7	825.435	1
VYPDVLYTSK	592.8135++	2	23.2	y6	710.408	1
VYPDVLYTSK	592.8135++	2	23.2	y5	611.34	1
YLEQVLDHQR	434.2263+++	3	15.2	y6	767.416	1
YLEQVLDHQR	434.2263+++	3	15.2	y5	668.347	1
YLEQVLDHQR	434.2263+++	3	15.2	y4	555.263	1
YLEQVLDHQR	434.2263+++	3	15.2	y9	569.304	2
DVITLLIK	457.7997++	2	17.8	y6	700.497	1
DVITLLIK	457.7997++	2	17.8	y5	587.413	1
DVITLLIK	457.7997++	2	17.8	y4	486.365	1
DVITLLIK	457.7997++	2	17.8	b4	429.234	1
ILISTDLLAR	557.8452++	2	21.8	y8	888.515	1
ILISTDLLAR	557.8452++	2	21.8	y7	775.431	1
ILISTDLLAR	557.8452++	2	21.8	y6	688.399	1
ILISTDLLAR	557.8452++	2	21.8	y5	587.351	1
VYEIGPVFR	540.2978++	2	21.1	y7	817.457	1
VYEIGPVFR	540.2978++	2	21.1	y6	688.414	1
VYEIGPVFR	540.2978++	2	21.1	y5	575.33	1
VYEIGPVFR	540.2978++	2	21.1	b4	505.266	1
VVGANPAAIK	470.2847++	2	18.3	y9	840.494	1
VVGANPAAIK	470.2847++	2	18.3	y8	741.425	1
VVGANPAAIK	470.2847++	2	18.3	y7	684.404	1
VVGANPAAIK	470.2847++	2	18.3	y6	613.367	1
LVIVTDPR	456.7793++	2	17.8	y6	700.399	1
LVIVTDPR	456.7793++	2	17.8	y5	587.315	1
LVIVTDPR	456.7793++	2	17.8	y4	488.246	1
LVIVTDPR	456.7793++	2	17.8	b4	425.312	1
TLSDYNIQK	541.2798++	2	21.1	y7	867.421	1
TLSDYNIQK	541.2798++	2	21.1	y6	780.389	1
TLSDYNIQK	541.2798++	2	21.1	y5	665.362	1
TLSDYNIQK	541.2798++	2	21.1	y4	502.298	1
NNYIGPGPPK	528.7773++	2	20.6	y8	828.461	1
NNYIGPGPPK	528.7773++	2	20.6	y7	665.398	1
NNYIGPGPPK	528.7773++	2	20.6	y6	552.314	1
NNYIGPGPPK	528.7773++	2	20.6	y5	495.293	1
AILDLNLPK	498.8080++	2	19.4	y7	812.488	1
AILDLNLPK	498.8080++	2	19.4	y6	699.404	1
AILDLNLPK	498.8080++	2	19.4	y5	584.377	1
AILDLNLPK	498.8080++	2	19.4	y4	471.293	1
LSGGVAVIR	436.2716++	2	16.9	y8	758.452	1
LSGGVAVIR	436.2716++	2	16.9	y7	671.42	1
LSGGVAVIR	436.2716++	2	16.9	y6	614.398	1
LSGGVAVIR	436.2716++	2	16.9	y4	458.309	1
LIQSLPPTLK	555.3501++	2	21.7	y8	883.525	1
LIQSLPPTLK	555.3501++	2	21.7	y7	755.466	1
LIQSLPPTLK	555.3501++	2	21.7	y6	668.434	1
LIQSLPPTLK	555.3501++	2	21.7	y4	458.297	1
DDEVLVVR	472.7560++	2	18.4	y6	714.451	1
DDEVLVVR	472.7560++	2	18.4	y5	585.408	1
DDEVLVVR	472.7560++	2	18.4	y4	486.34	1
DDEVLVVR	472.7560++	2	18.4	b4	459.172	1
AALANVYEYR	585.3011++	2	22.9	y7	914.437	1
AALANVYEYR	585.3011++	2	22.9	y6	843.4	1
AALANVYEYR	585.3011++	2	22.9	y5	729.357	1
AALANVYEYR	585.3011++	2	22.9	y4	630.288	1
IPAWFLNR	508.7874++	2	19.8	y7	903.484	1
IPAWFLNR	508.7874++	2	19.8	y6	806.431	1
IPAWFLNR	508.7874++	2	19.8	y5	735.394	1
IPAWFLNR	508.7874++	2	19.8	y4	549.314	1
VISEILTR	465.7846++	2	18.1	y7	831.493	1
VISEILTR	465.7846++	2	18.1	y6	718.409	1
VISEILTR	465.7846++	2	18.1	y4	502.335	1
VISEILTR	465.7846++	2	18.1	y3	389.251	1
IFAIAFTR	469.7765++	2	18.3	y6	678.393	1
IFAIAFTR	469.7765++	2	18.3	y5	607.356	1
IFAIAFTR	469.7765++	2	18.3	y4	494.272	1
IFAIAFTR	469.7765++	2	18.3	y3	423.235	1
FNVEYFAK	509.2556++	2	19.9	y7	870.436	1
FNVEYFAK	509.2556++	2	19.9	y6	756.393	1
FNVEYFAK	509.2556++	2	19.9	y5	657.324	1
FNVEYFAK	509.2556++	2	19.9	y4	528.282	1
EALDFFSR	492.7429++	2	19.2	y6	784.399	1
EALDFFSR	492.7429++	2	19.2	y5	671.315	1
EALDFFSR	492.7429++	2	19.2	y4	556.288	1
EALDFFSR	492.7429++	2	19.2	y3	409.219	1
SFPTSGAIDR	525.7644++	2	20.5	y8	816.421	1
SFPTSGAIDR	525.7644++	2	20.5	y6	618.321	1
SFPTSGAIDR	525.7644++	2	20.5	y5	531.289	1
SFPTSGAIDR	525.7644++	2	20.5	y8	408.714	2
AAGLTAAYAR	482.7642++	2	18.8	y8	822.447	1
AAGLTAAYAR	482.7642++	2	18.8	y6	652.341	1
AAGLTAAYAR	482.7642++	2	18.8	y5	551.294	1
AAGLTAAYAR	482.7642++	2	18.8	y3	409.219	1
TYDQVIALR	539.7982++	2	21.1	y7	814.478	1
TYDQVIALR	539.7982++	2	21.1	y6	699.451	1
TYDQVIALR	539.7982++	2	21.1	y5	571.393	1
TYDQVIALR	539.7982++	2	21.1	y4	472.324	1
TIDQEFPNAK	581.7906++	2	22.8	y8	948.442	1
TIDQEFPNAK	581.7906++	2	22.8	y6	705.357	1
TIDQEFPNAK	581.7906++	2	22.8	y5	576.314	1
TIDQEFPNAK	581.7906++	2	22.8	y4	429.246	1
VLYVGNLDK	510.7898++	2	19.9	y8	921.504	1
VLYVGNLDK	510.7898++	2	19.9	y7	808.42	1
VLYVGNLDK	510.7898++	2	19.9	y6	645.357	1
VLYVGNLDK	510.7898++	2	19.9	y5	546.288	1
YGGYGNLIIK	549.3031++	2	21.5	y9	934.536	1
YGGYGNLIIK	549.3031++	2	21.5	y8	877.514	1
YGGYGNLIIK	549.3031++	2	21.5	y6	657.429	1
YGGYGNLIIK	549.3031++	2	21.5	y5	600.408	1
LSTSVGWK	439.2425++	2	17.1	y7	764.394	1
LSTSVGWK	439.2425++	2	17.1	y6	677.362	1
LSTSVGWK	439.2425++	2	17.1	y5	576.314	1
LSTSVGWK	439.2425++	2	17.1	y4	489.282	1
GWDVGIPK	436.2373++	2	16.9	y6	628.366	1
GWDVGIPK	436.2373++	2	16.9	y5	513.34	1
GWDVGIPK	436.2373++	2	16.9	y4	414.271	1
GWDVGIPK	436.2373++	2	16.9	b4	458.203	1
TGLDISDDAR	531.7567++	2	20.8	y7	791.353	1
TGLDISDDAR	531.7567++	2	20.8	y6	676.326	1
TGLDISDDAR	531.7567++	2	20.8	y5	563.242	1
TGLDISDDAR	531.7567++	2	20.8	y4	476.21	1
LLSDFFDGK	521.2662++	2	20.3	y8	928.441	1
LLSDFFDGK	521.2662++	2	20.3	y7	815.357	1
LLSDFFDGK	521.2662++	2	20.3	y6	728.325	1
LLSDFFDGK	521.2662++	2	20.3	y5	613.298	1
EALDFFAR	484.7454++	2	18.9	y7	839.441	1
EALDFFAR	484.7454++	2	18.9	y6	768.404	1
EALDFFAR	484.7454++	2	18.9	y5	655.32	1
EALDFFAR	484.7454++	2	18.9	y4	540.293	1
IGIVEISPK	478.2948++	2	18.6	y8	842.498	1
IGIVEISPK	478.2948++	2	18.6	y7	785.477	1
IGIVEISPK	478.2948++	2	18.6	y6	672.393	1
IGIVEISPK	478.2948++	2	18.6	y5	573.324	1
ELYEVDVLK	554.3002++	2	21.7	y7	865.467	1
ELYEVDVLK	554.3002++	2	21.7	y6	702.403	1
ELYEVDVLK	554.3002++	2	21.7	y5	573.361	1
ELYEVDVLK	554.3002++	2	21.7	y4	474.292	1
STLTDSLVQR	560.3039++	2	21.9	y7	818.437	1
STLTDSLVQR	560.3039++	2	21.9	y6	717.389	1
STLTDSLVQR	560.3039++	2	21.9	y5	602.362	1
STLTDSLVQR	560.3039++	2	21.9	y3	402.246	1
VEFLEDTSR	548.2695++	2	21.4	y7	867.421	1
VEFLEDTSR	548.2695++	2	21.4	y6	720.352	1
VEFLEDTSR	548.2695++	2	21.4	y5	607.268	1
VEFLEDTSR	548.2695++	2	21.4	y4	478.226	1
EISDLYTGVR	576.7984++	2	22.6	y8	910.463	1
EISDLYTGVR	576.7984++	2	22.6	y6	708.404	1
EISDLYTGVR	576.7984++	2	22.6	y5	595.32	1
EISDLYTGVR	576.7984++	2	22.6	y4	432.257	1
ETGLADSLLK	523.7900++	2	20.4	y8	816.483	1
ETGLADSLLK	523.7900++	2	20.4	y6	646.377	1
ETGLADSLLK	523.7900++	2	20.4	y5	575.34	1
ETGLADSLLK	523.7900++	2	20.4	y4	460.313	1
QLGEWAGLGK	529.7851++	2	20.7	y8	817.42	1
QLGEWAGLGK	529.7851++	2	20.7	y6	631.356	1
QLGEWAGLGK	529.7851++	2	20.7	y5	445.277	1
QLGEWAGLGK	529.7851++	2	20.7	b8	855.436	1
TSIIGTIGPK	493.7977++	2	19.2	y8	798.508	1
TSIIGTIGPK	493.7977++	2	19.2	y7	685.424	1
TSIIGTIGPK	493.7977++	2	19.2	y6	572.34	1
TSIIGTIGPK	493.7977++	2	19.2	y4	414.271	1
FALIAGYGK	470.2686++	2	18.3	y7	721.424	1
FALIAGYGK	470.2686++	2	18.3	y6	608.34	1
FALIAGYGK	470.2686++	2	18.3	y5	495.256	1
FALIAGYGK	470.2686++	2	18.3	y4	424.219	1
GAPLFVLK	422.7682++	2	16.4	y6	716.471	1
GAPLFVLK	422.7682++	2	16.4	y5	619.418	1
GAPLFVLK	422.7682++	2	16.4	y4	506.334	1
GAPLFVLK	422.7682++	2	16.4	b7	698.424	1
TGVVYNVTK	490.7742++	2	19.1	y8	879.493	1
TGVVYNVTK	490.7742++	2	19.1	y7	822.472	1
TGVVYNVTK	490.7742++	2	19.1	y6	723.404	1
TGVVYNVTK	490.7742++	2	19.1	y5	624.335	1
LLGLTPVER	499.3057++	2	19.5	y8	884.52	1
LLGLTPVER	499.3057++	2	19.5	y7	771.436	1
LLGLTPVER	499.3057++	2	19.5	y5	601.33	1
LLGLTPVER	499.3057++	2	19.5	y4	500.283	1
QGVLLPTR	442.2716++	2	17.2	y7	755.477	1
QGVLLPTR	442.2716++	2	17.2	y6	698.456	1
QGVLLPTR	442.2716++	2	17.2	y5	599.388	1
QGVLLPTR	442.2716++	2	17.2	y4	486.303	1
AGLTFPVGR	459.2638++	2	17.9	y6	676.378	1
AGLTFPVGR	459.2638++	2	17.9	y5	575.33	1
AGLTFPVGR	459.2638++	2	17.9	y4	428.262	1
AGLTFPVGR	459.2638++	2	17.9	b5	490.266	1
QANNFLWPFK	632.8273++	2	24.8	y6	837.466	1
QANNFLWPFK	632.8273++	2	24.8	y5	690.397	1
QANNFLWPFK	632.8273++	2	24.8	y4	577.313	1
QANNFLWPFK	632.8273++	2	24.8	b7	874.421	1
LLTSVPGSK	451.2713++	2	17.5	y7	675.367	1
LLTSVPGSK	451.2713++	2	17.5	y6	574.32	1
LLTSVPGSK	451.2713++	2	17.5	y4	388.219	1
LLTSVPGSK	451.2713++	2	17.5	b2	227.175	1
TVYVSVAAPR	531.8007++	2	20.8	y8	862.478	1
TVYVSVAAPR	531.8007++	2	20.8	y7	699.415	1
TVYVSVAAPR	531.8007++	2	20.8	y6	600.346	1
TVYVSVAAPR	531.8007++	2	20.8	y4	414.246	1
EDTVSWFK	506.2427++	2	19.7	y6	767.409	1
EDTVSWFK	506.2427++	2	19.7	y5	666.361	1
EDTVSWFK	506.2427++	2	19.7	y4	567.293	1
EDTVSWFK	506.2427++	2	19.7	y3	480.261	1
